# Supplementary material for: Thermoneutral N−H Bond Activation of Ammonia by a Geometrically Constrained Phosphine
Source: Angew Chem Int Ed Engl. 2021 Sep 29;60(44):23625–9. doi: 10.1002/anie.202111017 (PMC8596738; doi:10.1002/anie.202111017)
Supplement: Supplementary file 1 — Supporting Information [file ANIE-60-23625-s002.zip]

Archive with 3 entries (3 files):
- Computed_structures.xyz
- checkcif.pdf
- crystal structures.cif
