# Supplementary material for: Thermoneutral N−H Bond Activation of Ammonia by a Geometrically Constrained Phosphine
Source: Angew Chem Int Ed Engl. 2021 Sep 29;60(44):23625–9. doi: 10.1002/anie.202111017 (PMC8596738; doi:10.1002/anie.202111017)
Supplement: Supplementary file 1 — Supporting Information [file ANIE-60-23625-s002.zip › Computed_structures.xyz]

     4
NH3
  N       0.00000       -0.00001       -0.12326
  H      -0.30370        0.89070        0.28760
  H      -0.61955       -0.70833        0.28762
  H       0.92324       -0.18234        0.28762
     18
pOMeNH2
  N      -3.25555       -0.30341       -0.08195
  H      -3.56787       -1.19702        0.29866
  C      -1.86086       -0.11172       -0.00695
  H      -3.79680        0.46185        0.32105
  C      -1.30800        1.19152       -0.00498
  C       0.07478        1.38661       -0.00050
  C       0.95482        0.28516        0.00035
  C       0.42054       -1.01632       -0.00228
  C      -0.97196       -1.20562       -0.00495
  H      -1.97514        2.06158       -0.01206
  H       0.49861        2.39537        0.00411
  O       2.30119        0.59055        0.00712
  H       1.07312       -1.89315        0.00136
  H      -1.37171       -2.22664       -0.01091
  C       3.21017       -0.50569        0.00364
  H       4.21818       -0.06482        0.00564
  H       3.09180       -1.14386        0.90194
  H       3.09215       -1.13742       -0.89913
     16
  Et2NH
  N       0.00004       -0.28282       -0.08165
  C      -1.22447        0.51926        0.02260
  H       0.00030       -0.97247        0.68160
  C       1.22448        0.51944        0.02219
  C       2.47060       -0.36970       -0.02981
  H       1.23482        1.22395       -0.83234
  H       1.25382        1.15436        0.94255
  H      -1.23477        1.22427       -0.83155
  C      -2.47064       -0.36963       -0.02998
  H      -1.25386        1.15382        0.94322
  H       3.39107        0.23690        0.00064
  H       2.50159       -1.06290        0.83044
  H       2.47664       -0.97429       -0.95158
  H      -3.39101        0.23708        0.00116
  H      -2.47698       -0.97350       -0.95223
  H      -2.50172       -1.06361        0.82965
       34
BCF
  C       2.02643       -1.48536        0.72381
  C       0.82089       -1.33962        0.00023
  C       0.40460       -2.48036       -0.72338
  C       1.12886       -3.67868       -0.74503
  C       2.31493       -3.77514        0.00039
  C       2.76642       -2.67404        0.74565
  B      -0.00043       -0.00014       -0.00006
  C      -1.57111       -0.04138       -0.00007
  C      -2.35041        0.89010       -0.72339
  C      -3.75033        0.86256       -0.74522
  C      -4.42736       -0.11635       -0.00019
  C      -3.69997       -1.05834        0.74496
  C      -2.30055       -1.01238        0.72332
  F      -1.75218        1.84480       -1.46943
  F      -4.44920        1.75778       -1.46578
  F      -5.76736       -0.15156       -0.00028
  F      -4.35100       -1.98896        1.46549
  F      -1.65311       -1.93420        1.46959
  F      -0.72088       -2.43993       -1.47009
  F       0.70371       -4.73163       -1.46584
  F       3.01586       -4.91775        0.00047
  F       3.89776       -2.77203        1.46640
  F       2.50059       -0.46345        1.46999
  C       0.74925        1.38071       -0.00028
  C       0.27381        2.49764        0.72404
  C       0.93397        3.73243        0.74586
  C       2.11288        3.89157       -0.00017
  C       2.62135        2.81611       -0.74617
  C       1.94505        1.59009       -0.72444
  F      -0.84760        2.39767        1.47124
  F       2.47198        0.59498       -1.47143
  F       3.74553        2.97391       -1.46751
  F       2.75265        5.06952       -0.00011
  F       0.45435        4.76121        1.46738
     35
  2*
  C      -2.44942       -0.17868       -0.54227
  C      -2.61557       -1.26025        0.36832
  C      -3.55934        0.44839       -1.12535
  C      -3.92269       -1.65373        0.71482
  C      -4.85738        0.04468       -0.76875
  H      -3.39806        1.23984       -1.86361
  C      -5.03140       -0.99681        0.15572
  H      -4.06809       -2.48054        1.41610
  H      -5.72399        0.53489       -1.22238
  H      -6.03995       -1.31920        0.43479
  C      -0.58680        1.42383       -0.21960
  C      -1.29001        2.60629        0.05045
  C       0.78622        1.31536        0.11294
  C      -0.60859        3.67498        0.65744
  H      -2.35433        2.67953       -0.18591
  C       1.45875        2.37785        0.73641
  C       0.75126        3.56378        0.99456
  H      -1.15197        4.59934        0.87613
  H       2.50895        2.27460        1.02123
  H       1.26755        4.40191        1.47247
  C       2.66610       -0.34206       -0.16187
  C       3.67848        0.49155       -0.68546
  C       3.00617       -1.59971        0.37732
  C       5.01301        0.06634       -0.65548
  H       3.41005        1.45396       -1.13017
  C       4.34347       -2.02516        0.37830
  H       2.22397       -2.22883        0.81616
  C       5.35214       -1.19258       -0.12936
  H       5.79215        0.71815       -1.06410
  H       4.59509       -3.00555        0.79521
  H       6.39617       -1.52040       -0.11596
  S      -1.16374       -2.09289        0.99678
  N      -1.10236        0.23730       -0.80948
  N       1.29711        0.04396       -0.22666
  P       0.06618       -1.09431       -0.76629
     35
  2TS
  C       2.48457       -0.02393        0.09942
  C       2.99265       -1.35636       -0.07878
  C       3.36710        0.99416        0.53819
  C       4.39036       -1.56788        0.02742
  C       4.73395        0.74292        0.67022
  H       2.97566        1.96657        0.83610
  C       5.25597       -0.53297        0.37836
  H       4.76880       -2.58064       -0.14067
  H       5.39228        1.54335        1.02167
  H       6.33033       -0.72395        0.46590
  C       0.42787        1.44198       -0.16159
  C       1.00536        2.70119       -0.44035
  C      -1.00474        1.33200       -0.08353
  C       0.18912        3.83249       -0.53420
  H       2.07261        2.79292       -0.63939
  C      -1.81127        2.49251       -0.17115
  C      -1.21004        3.73349       -0.37661
  H       0.64711        4.80072       -0.75741
  H      -2.89821        2.39178       -0.11285
  H      -1.83256        4.63053       -0.45395
  C      -2.77653       -0.40924        0.06997
  C      -3.60457        0.03423        1.12586
  C      -3.26976       -1.35463       -0.85474
  C      -4.91445       -0.45047        1.23666
  H      -3.20581        0.74038        1.86072
  C      -4.57694       -1.84679       -0.72169
  H      -2.62824       -1.67740       -1.67996
  C      -5.40510       -1.39387        0.31711
  H      -5.55102       -0.09890        2.05536
  H      -4.95161       -2.57939       -1.44392
  H      -6.42743       -1.77323        0.41151
  S       1.87804       -2.69834       -0.30971
  N       1.08721        0.19088       -0.07018
  N      -1.43057        0.02046       -0.03022
  P       0.00144       -1.19678       -0.13390
      69
2+BCF
  C       0.59010       -2.19124        1.78476
  C      -0.78778       -1.94803        1.59422
  C      -1.60032       -2.13760        2.73390
  C      -1.09476       -2.54526        3.97499
  C       0.28531       -2.76048        4.11470
  C       1.13816       -2.57483        3.01487
  B      -1.38105       -1.49955        0.20617
  C      -0.83257       -2.13150       -1.12252
  C      -0.39202       -3.47394       -1.19788
  C       0.11870       -4.04817       -2.36799
  C       0.22565       -3.26320       -3.52754
  C      -0.19616       -1.92549       -3.50682
  C      -0.72344       -1.39609       -2.32431
  P       1.22220        1.19904       -0.33690
  S       2.35724        0.57944       -2.32003
  C       3.73121        0.04924       -1.30824
  C       3.78074        0.45418        0.05522
  C       4.78565       -0.02133        0.90946
  C       5.79235       -0.86175        0.40502
  C       5.77512       -1.23263       -0.94833
  C       4.74890       -0.79107       -1.79985
  N       2.77803        1.38300        0.48957
  C       3.11439        2.74793        0.70815
  C       4.32483        3.25155        1.20529
  C       4.47697        4.64265        1.33407
  C       3.44033        5.51801        0.96771
  C       2.23003        5.02057        0.45707
  C       2.06892        3.63111        0.34394
  N       0.94804        2.92673       -0.14542
  C      -0.29982        3.52168       -0.49474
  C      -0.95994        4.38431        0.40695
  C      -2.20185        4.93278        0.06048
  C      -2.80475        4.61610       -1.16988
  C      -2.15243        3.74783       -2.05882
  C      -0.89805        3.20939       -1.73194
  C      -2.54274       -0.43992        0.17084
  C      -3.61823       -0.52497       -0.74128
  C      -4.67448        0.39442       -0.76567
  C      -4.67063        1.46617        0.14065
  C      -3.62218        1.59928        1.06414
  C      -2.59185        0.65179        1.06687
  H       4.76432        0.25861        1.96694
  H       4.72889       -1.10516       -2.84757
  H       6.57672       -1.23183        1.07194
  H       6.55552       -1.88888       -1.34726
  H       5.14035        2.57172        1.46274
  H       5.42047        5.04293        1.71752
  H       1.42872        5.69555        0.14549
  H       3.57457        6.59922        1.06937
  H      -0.50474        4.60181        1.37734
  H      -0.36974        2.56299       -2.43960
  H      -2.71000        5.59826        0.76543
  H      -2.60966        3.49857       -3.02170
  H      -3.77708        5.04454       -1.43180
  F      -0.48308       -4.28352       -0.11933
  F       0.50828       -5.33578       -2.39351
  F       0.73393       -3.79047       -4.65063
  F      -0.07376       -1.16562       -4.60948
  F      -1.09459       -0.09357       -2.36411
  F      -3.68406       -1.54594       -1.62467
  F      -5.68634        0.26351       -1.64369
  F      -5.66903        2.36229        0.12457
  F      -3.61936        2.62901        1.93011
  F      -1.59504        0.84525        1.96073
  F      -2.93832       -1.95893        2.65423
  F      -1.91195       -2.73211        5.02764
  F       0.78931       -3.14087        5.29830
  F       2.46173       -2.77104        3.15386
  F       1.45955       -2.01599        0.76268
      69
4TS
  P      -0.47994        1.12679       -0.54675
  S      -1.50378        0.82715       -2.54095
  N       0.68976        2.40694       -0.43238
  N      -1.76224        2.18757        0.04510
  C       0.10312        3.63918       -0.05559
  C       0.75722        4.87549        0.04140
  H       1.82108        4.95436       -0.19520
  C       0.01527        5.99556        0.45078
  H       0.51470        6.96489        0.54055
  C      -1.35436        5.87981        0.73745
  H      -1.92652        6.76011        1.04507
  C      -2.00977        4.64035        0.63357
  H      -3.07865        4.55954        0.83855
  C      -1.27217        3.51743        0.23673
  C      -3.03982        1.99554       -0.57289
  C      -4.24611        2.34733        0.05039
  H      -4.23658        2.68507        1.09012
  C      -5.45389        2.23212       -0.65712
  H      -6.39345        2.51037       -0.17079
  C      -5.45466        1.74385       -1.97272
  H      -6.39550        1.64969       -2.52385
  C      -4.25668        1.33774       -2.58350
  H      -4.26503        0.91972       -3.59446
  C      -3.04380        1.45270       -1.88203
  C       2.11024        2.32849       -0.65415
  C       2.97431        2.35545        0.45746
  H       2.54521        2.35384        1.46296
  C       4.36119        2.38126        0.25230
  H       5.03535        2.40052        1.11426
  C       4.88308        2.37214       -1.05300
  H       5.96627        2.38948       -1.20920
  C       4.01550        2.33872       -2.15696
  H       4.41925        2.33316       -3.17430
  C       2.62457        2.32745       -1.96256
  H       1.93552        2.33136       -2.81301
  B       0.21310       -0.88681        0.20761
  C       1.68022       -0.99365       -0.47894
  C       2.88164       -1.08407        0.25703
  C       4.13580       -1.30836       -0.33437
  C       4.23711       -1.43312       -1.72466
  C       3.07934       -1.32037       -2.50767
  C       1.85305       -1.09998       -1.87440
  C       0.17865       -0.88382        1.83800
  C       0.13425        0.21343        2.70875
  C       0.08216        0.10663        4.10660
  C       0.09852       -1.16286        4.69811
  C       0.17253       -2.29706        3.87739
  C       0.21676       -2.13659        2.48509
  C      -0.95446       -1.85996       -0.36919
  C      -0.75541       -3.03356       -1.12259
  C      -1.80489       -3.87196       -1.53148
  C      -3.12305       -3.56785       -1.16571
  C      -3.37401       -2.42715       -0.39003
  C      -2.29347       -1.62519       -0.00568
  F       2.89730       -0.95205        1.60341
  F       5.24423       -1.38499        0.42789
  F       5.43309       -1.62947       -2.30515
  F       3.16123       -1.40685       -3.85003
  F       0.77523       -0.97066       -2.69558
  F       0.14946        1.48681        2.21831
  F       0.02798        1.21120        4.87793
  F       0.05452       -1.29151        6.03629
  F       0.21235       -3.52528        4.42953
  F       0.33610       -3.27359        1.75514
  F       0.48550       -3.44165       -1.47521
  F      -1.55104       -4.97994       -2.25505
  F      -4.13618       -4.36362       -1.55045
  F      -4.63388       -2.12054       -0.02347
  F      -2.58789       -0.52744        0.74688
     69
4a
  P      -0.55433        1.12289       -0.50666
  S      -1.55103        0.80321       -2.50941
  N       0.58198        2.42803       -0.34763
  N      -1.87148        2.14607        0.07461
  C      -0.04078        3.64064        0.03538
  C       0.58090        4.89108        0.16049
  H       1.64666        4.99898       -0.05499
  C      -0.19535        5.98727        0.57053
  H       0.27867        6.96696        0.68258
  C      -1.56697        5.83472        0.82940
  H      -2.16596        6.69671        1.13782
  C      -2.19031        4.58178        0.69609
  H      -3.26074        4.47310        0.87840
  C      -1.41828        3.48218        0.29850
  C      -3.13670        1.92634       -0.55570
  C      -4.35876        2.24230        0.05639
  H      -4.36996        2.57267        1.09841
  C      -5.55491        2.09974       -0.66562
  H      -6.50688        2.34977       -0.18818
  C      -5.52827        1.62023       -1.98429
  H      -6.46016        1.50505       -2.54650
  C      -4.31340        1.24962       -2.58409
  H      -4.29928        0.83748       -3.59737
  C      -3.11227        1.39208       -1.86769
  C       2.00484        2.39120       -0.56288
  C       2.86019        2.45793        0.55343
  H       2.42537        2.45893        1.55645
  C       4.24724        2.51809        0.35678
  H       4.91490        2.56552        1.22251
  C       4.77745        2.50445       -0.94469
  H       5.86075        2.54663       -1.09448
  C       3.91793        2.43388       -2.05380
  H       4.32870        2.42728       -3.06832
  C       2.52687        2.38863       -1.86851
  H       1.84358        2.36375       -2.72320
  B       0.21986       -0.84359        0.16584
  C       1.63143       -0.89689       -0.64508
  C       2.89006       -0.83323       -0.00672
  C       4.11150       -0.99280       -0.68000
  C       4.11984       -1.21151       -2.06237
  C       2.90103       -1.25685       -2.75298
  C       1.70779       -1.09538       -2.04055
  C       0.33061       -0.87792        1.79438
  C       0.14511        0.16067        2.71592
  C       0.20955       -0.00655        4.10831
  C       0.48830       -1.27333        4.63606
  C       0.70356       -2.34649        3.75913
  C       0.62512       -2.12780        2.37711
  C      -0.94871       -1.87770       -0.30052
  C      -0.74326       -3.09068       -0.98688
  C      -1.77990       -3.99028       -1.28430
  C      -3.08799       -3.70959       -0.86743
  C      -3.34158       -2.53105       -0.15135
  C      -2.27343       -1.66985        0.12422
  F       2.99526       -0.59651        1.32157
  F       5.27584       -0.91591       -0.00648
  F       5.28198       -1.34864       -2.72321
  F       2.88867       -1.44293       -4.08765
  F       0.57085       -1.13540       -2.78426
  F      -0.09981        1.43281        2.28953
  F       0.01395        1.04138        4.93415
  F       0.55821       -1.45670        5.96694
  F       0.99038       -3.56852        4.24860
  F       0.87731       -3.19673        1.58039
  F       0.49217       -3.47535       -1.38073
  F      -1.52162       -5.13309       -1.94987
  F      -4.08863       -4.56375       -1.14551
  F      -4.59075       -2.24664        0.26682
  F      -2.56690       -0.54377        0.83517
     69
4b
  P       2.49394       -0.43183       -1.90178
  S      -0.16750       -0.35609       -1.50227
  N       3.97316       -0.29199       -0.97646
  N       2.34168       -2.06975       -1.31423
  C       4.27823       -1.40813       -0.19203
  C       5.32389       -1.54370        0.74043
  H       6.02657       -0.72242        0.90085
  C       5.42775       -2.74457        1.44799
  H       6.23834       -2.87448        2.17095
  C       4.48524       -3.77845        1.25727
  H       4.56401       -4.69758        1.84526
  C       3.43268       -3.64479        0.34585
  H       2.68254       -4.42992        0.24024
  C       3.33553       -2.45194       -0.39753
  C       1.15295       -2.81249       -1.58174
  C       1.22940       -4.19244       -1.85421
  H       2.21128       -4.66747       -1.93233
  C       0.06197       -4.93765       -2.05612
  H       0.13239       -6.00838       -2.26953
  C      -1.18708       -4.29778       -2.01472
  H      -2.10524       -4.86814       -2.18586
  C      -1.26574       -2.91487       -1.80546
  H      -2.23402       -2.41210       -1.83636
  C      -0.10523       -2.14085       -1.59088
  C       4.79245        0.88620       -1.06965
  C       6.14272        0.76398       -1.45659
  H       6.56177       -0.22521       -1.66384
  C       6.92507        1.91856       -1.59304
  H       7.97314        1.82515       -1.89466
  C       6.36540        3.18802       -1.36488
  H       6.98031        4.08600       -1.47986
  C       5.01824        3.29974       -0.99010
  H       4.57174        4.28125       -0.80535
  C       4.22652        2.15117       -0.83074
  H       3.18947        2.23373       -0.49639
  B      -1.43512        0.32563        0.06080
  C      -0.99417       -0.09187        1.57742
  C      -1.20316        1.94507       -0.08756
  C      -2.86120       -0.26705       -0.45293
  C      -1.75729        0.47028        2.62155
  C       0.08315       -0.87771        2.00904
  C       0.08349        2.49732        0.05338
  C      -2.22426        2.90623       -0.23130
  C      -3.60390       -1.25501        0.22637
  C      -3.41967        0.13100       -1.68885
  C      -1.49042        0.27980        3.98317
  F      -2.83681        1.23694        2.31802
  C       0.39263       -1.09890        3.36202
  F       0.90903       -1.49292        1.11949
  C       0.37416        3.86522       -0.01406
  F       1.15528        1.67696        0.28142
  C      -1.98392        4.28945       -0.29658
  F      -3.52421        2.54246       -0.29398
  C      -4.80663       -1.79607       -0.26192
  F      -3.17988       -1.77235        1.40482
  C      -4.60971       -0.38603       -2.21565
  F      -2.78599        1.05412       -2.45326
  C      -0.39771       -0.51519        4.35844
  F      -2.26866        0.84530        4.92868
  F       1.44798       -1.86933        3.70540
  C      -0.67398        4.77643       -0.19494
  F       1.64907        4.30805        0.10672
  F      -3.00649        5.15457       -0.44516
  C      -5.31461       -1.35980       -1.49125
  F      -5.46697       -2.74013        0.44007
  F      -5.08329        0.03938       -3.40432
  F      -0.11503       -0.71661        5.66017
  F      -0.42708        6.09773       -0.25831
  F      -6.46099       -1.87089       -1.97648
     53
 5a
  C      -5.56129       -3.41938       -1.85542
  C      -4.65860       -3.90978       -0.89859
  C      -3.73370       -3.05945       -0.27576
  C      -3.71411       -1.68126       -0.59305
  C      -4.61950       -1.19189       -1.56446
  C      -5.52547       -2.05531       -2.19116
  N      -2.79489       -0.77631       -0.03278
  C      -2.15146       -0.79735        1.19803
  C      -1.05549        0.10098        1.39395
  C      -0.37543        0.13858        2.62242
  C      -0.76502       -0.68967        3.68465
  C      -1.85903       -1.55340        3.50575
  C      -2.54835       -1.60990        2.28867
  N      -0.67524        0.95686        0.30138
  P       0.63244        0.37101       -0.75805
  N       2.04683        0.83522        0.18719
  C      -1.03406        2.32417        0.25811
  C      -0.61376        3.03983       -0.89108
  C      -0.92952        4.39894       -1.04049
  C      -1.68675        5.04814       -0.05069
  C      -2.11539        4.33743        1.08291
  C      -1.79141        2.98138        1.24722
  S       0.26926        2.08070       -2.12215
  H      -2.11460        2.42803        2.13360
  H      -0.59100        4.94046       -1.92951
  H      -2.70288        4.84229        1.85649
  H      -1.93746        6.10682       -0.16796
  H       0.46942        0.82618        2.72286
  H      -0.22606       -0.65860        4.63587
  H      -3.41808       -2.26236        2.18506
  H      -2.19256       -2.19154        4.33110
  H      -3.00315       -3.46866        0.42629
  H      -4.60924       -0.12504       -1.81534
  H      -4.65708       -4.97462       -0.64181
  H      -6.21612       -1.65445       -2.94060
  H      -6.27767       -4.09104       -2.33814
  C       3.29498        0.17405        0.01304
  H       2.13524        1.83405        0.39808
  H      -2.52146        0.01228       -0.62127
  C       4.48840        0.91350       -0.15411
  C       5.71735        0.26548       -0.29490
  C       5.78392       -1.14363       -0.30123
  C       4.60030       -1.89038       -0.14258
  C       3.37210       -1.23230        0.02968
  H       4.44860        2.00872       -0.17492
  H       6.64357        0.83473       -0.41630
  O       7.04002       -1.68122       -0.45946
  H       4.62168       -2.98277       -0.12790
  H       2.46284       -1.81933        0.19295
  C       7.14179       -3.10437       -0.47784
  H       8.20858       -3.32851       -0.62363
  H       6.80301       -3.55303        0.47628
  H       6.55952       -3.54685       -1.30935
     53
  5b
  C       3.76397       -0.82947       -0.08957
  C       2.54287       -1.54052       -0.12530
  C       2.32510       -2.49206       -1.15635
  C       3.28334       -2.67971       -2.16347
  C       4.48622       -1.95205       -2.13393
  C       4.72500       -1.04050       -1.09420
  N       1.51516       -1.38069        0.82129
  P      -0.06966       -2.17989        0.58366
  S       0.83054       -3.45577       -1.01937
  C       1.53636       -0.33072        1.80217
  C       1.48620        1.04087        1.40773
  C       1.48593        2.02992        2.41548
  C       1.48505        1.67310        3.77055
  C       1.51254        0.32340        4.15622
  C       1.55245       -0.66862        3.16671
  N       1.45040        1.34656        0.02726
  C       1.14531        2.60715       -0.53471
  C       0.07210        3.39655       -0.05819
  C      -0.24397        4.60637       -0.69254
  C       0.48093        5.04365       -1.81355
  C       1.53467        4.25158       -2.29783
  C       1.87197        3.04867       -1.66337
  N      -0.89330       -0.83739       -0.16287
  H       3.96459       -0.14276        0.73929
  H       3.09247       -3.40693       -2.95893
  H       5.66797       -0.48601       -1.05310
  H       5.23477       -2.10954       -2.91627
  H       1.59418       -1.72975        3.43178
  H       1.51539        0.04500        5.21410
  H       1.48629        3.08420        2.12636
  H       1.47781        2.46221        4.52960
  H      -0.51786        3.05168        0.79591
  H       2.70399        2.44129       -2.03824
  H      -1.07680        5.20587       -0.30991
  H       2.10882        4.57453       -3.17261
  H       0.22499        5.98688       -2.30545
  H      -0.31377       -0.09593       -0.57320
  C      -2.29190       -0.64802       -0.22885
  H       2.11096        0.79089       -0.52755
  C      -2.80714        0.63076       -0.55030
  C      -4.18358        0.85418       -0.60463
  C      -5.09077       -0.18987       -0.32758
  C      -4.59035       -1.46690       -0.01273
  C      -3.20422       -1.69288        0.01959
  H      -2.11574        1.45644       -0.75432
  H      -4.58173        1.84132       -0.85757
  O      -6.42568        0.13996       -0.40331
  H      -5.26510       -2.30252        0.18861
  H      -2.83622       -2.70122        0.23651
  C      -7.36621       -0.89638       -0.12969
  H      -8.36047       -0.43729       -0.23230
  H      -7.27671       -1.73390       -0.84902
  H      -7.25316       -1.29381        0.89801
     53
  5c
  C       1.64862        4.71439        1.46937
  C       2.21876        3.77368        0.59825
  C       1.43772        2.73320        0.06999
  C       0.07965        2.62037        0.42917
  C      -0.49005        3.55879        1.31693
  C       0.29224        4.60497        1.82401
  N      -0.69727        1.53459       -0.08353
  P      -0.32347       -0.13449        0.39933
  N       0.60283       -1.11055       -0.69014
  C      -1.94820        1.72261       -0.70239
  C      -2.65501        0.50147       -0.87556
  C      -3.95432        0.52272       -1.40974
  C      -4.51121        1.74614       -1.82295
  C      -3.78708        2.94192       -1.70130
  C      -2.50226        2.93760       -1.13043
  N      -1.90936       -0.60894       -0.44221
  C      -2.47674       -1.83147       -0.02571
  C      -2.12242       -2.30298        1.27050
  C      -2.65764       -3.50889        1.75303
  C      -3.54330       -4.25285        0.95705
  C      -3.86872       -3.81093       -0.33511
  C      -3.32827       -2.61428       -0.83092
  S      -0.94605       -1.32770        2.18417
  H      -3.54444       -2.29275       -1.85347
  H      -2.37817       -3.86365        2.74989
  H      -4.53450       -4.40425       -0.96985
  H      -3.96275       -5.18707        1.34356
  H      -4.52897       -0.40150       -1.49749
  H      -5.51985        1.75539       -2.24805
  H      -1.93744        3.86627       -1.01193
  H      -4.21961        3.88661       -2.04497
  H       1.86943        2.00698       -0.62581
  H      -1.54076        3.45499        1.60424
  H       3.27426        3.85100        0.31798
  H      -0.15575        5.32979        2.51175
  H       2.25735        5.52963        1.87353
  H       0.83806        0.32706        1.13529
  C       2.02145       -1.15021       -0.73561
  H       0.10572       -1.33128       -1.55358
  C       2.70861       -0.90839       -1.94852
  C       4.10225       -0.97069       -2.00417
  C       4.85049       -1.24364       -0.83851
  C       4.17755       -1.47744        0.37587
  C       2.77337       -1.44835        0.41731
  H       2.13891       -0.67308       -2.85467
  H       4.63819       -0.79616       -2.94175
  O       6.21550       -1.26420       -0.99964
  H       4.72962       -1.70893        1.28998
  H       2.25264       -1.68647        1.34967
  C       7.00461       -1.54711        0.15579
  H       8.05165       -1.51197       -0.17866
  H       6.85083       -0.79354        0.95240
  H       6.78657       -2.55239        0.56530
     39
  6TScoop
  C       5.45594       -1.26478       -0.04625
  C       4.88902       -0.34183       -0.94380
  C       3.58223        0.12626       -0.76198
  C       2.79980       -0.31365        0.33902
  C       3.38627       -1.24036        1.23818
  C       4.69290       -1.71137        1.04416
  N       1.44925        0.04886        0.52055
  C       1.00811        1.33806        0.21134
  C      -0.34638        1.45078       -0.22115
  C      -0.88043        2.68924       -0.61070
  C      -0.10056        3.85321       -0.50857
  C       1.22236        3.76455       -0.04433
  C       1.77470        2.52390        0.30338
  N      -1.08675        0.22643       -0.31091
  P      -0.17621       -1.24378       -0.71047
  N      -0.06842       -1.85235        1.18412
  C      -2.45203        0.10921        0.03615
  C      -3.10049       -1.10003       -0.33265
  C      -4.44667       -1.32481        0.00194
  C      -5.16436       -0.34418        0.70217
  C      -4.52255        0.84645        1.08705
  C      -3.17842        1.07802        0.76547
  S      -2.09384       -2.26839       -1.22687
  H      -2.68337        1.99807        1.08462
  H      -4.92465       -2.26448       -0.29235
  H      -5.06987        1.60515        1.65558
  H      -6.21621       -0.51325        0.95197
  H      -1.90085        2.73837       -1.00176
  H      -0.52451        4.81759       -0.80419
  H       2.80966        2.45424        0.65104
  H       1.83456        4.66854        0.04280
  H       3.14571        0.83106       -1.47664
  H       2.81292       -1.56238        2.11567
  H       5.46897        0.00993       -1.80451
  H       5.12105       -2.42227        1.75976
  H       6.47799       -1.62729       -0.19474
  H      -0.98086       -1.81804        1.65464
  H       0.35837       -2.77970        1.29267
  H       0.64044       -0.97712        1.33955
     39
  6a
  C       4.91874       -2.00818       -0.73032
  C       4.70260       -0.66121       -1.06592
  C       3.49940       -0.02018       -0.74124
  C       2.48589       -0.72426       -0.04816
  C       2.70470       -2.08233        0.28459
  C       3.90555       -2.71450       -0.06102
  N       1.23880       -0.14961        0.25178
  C       0.96087        1.18504        0.58104
  C      -0.38312        1.65998        0.47825
  C      -0.68509        2.99271        0.80993
  C       0.31528        3.87791        1.23404
  C       1.63408        3.40930        1.35324
  C       1.95209        2.08064        1.04634
  N      -1.42917        0.81579       -0.02784
  P      -1.92103        1.13612       -1.72069
  N      -0.49870        0.58865       -2.53850
  C      -1.84264       -0.35509        0.62655
  C      -2.77904       -1.17598       -0.05588
  C      -3.21538       -2.38275        0.50901
  C      -2.75282       -2.77032        1.77936
  C      -1.85802       -1.94470        2.47719
  C      -1.39986       -0.74162        1.91249
  S      -3.40210       -0.52050       -1.59649
  H      -0.72598       -0.08360        2.47042
  H      -3.92928       -3.00715       -0.03753
  H      -1.51009       -2.22966        3.47525
  H      -3.10339       -3.70763        2.22175
  H      -1.72613        3.31910        0.72042
  H       0.06567        4.91435        1.47917
  H       2.97643        1.71975        1.17082
  H       2.42574        4.07854        1.70628
  H       3.32884        1.01649       -1.04396
  H       1.92480       -2.63465        0.82180
  H       5.47500       -0.09997       -1.60292
  H       4.05229       -3.76647        0.20615
  H       5.86045       -2.50096       -0.99034
  H      -0.10265       -0.33803       -2.36559
  H      -0.42005        0.88924       -3.51159
  H       0.50142       -0.81378        0.49906
      39
  6b
  C      -1.97496       -0.24149        0.59186
  C      -2.73539       -1.32422        0.08311
  C      -2.08782        0.10596        1.95228
  C      -3.60924       -2.03805        0.91659
  C      -2.95396       -0.62236        2.78319
  H      -1.50147        0.94218        2.34380
  C      -3.71543       -1.68718        2.27338
  H      -4.19503       -2.86700        0.50674
  H      -3.03739       -0.34529        3.83903
  H      -4.39327       -2.24577        2.92602
  C      -0.24982        1.48124        0.05999
  C      -0.73634        2.79113        0.20094
  C       1.12955        1.18944        0.30235
  C       0.11293        3.83390        0.59818
  H      -1.79258        2.97341       -0.01697
  C       1.96880        2.24837        0.72819
  C       1.46171        3.54576        0.86733
  H      -0.27254        4.85250        0.69957
  H       3.01203        2.04177        0.97690
  H       2.13510        4.34244        1.20134
  C       2.84502       -0.66598        0.08883
  C       3.95415        0.05152       -0.41684
  C       3.02799       -2.01102        0.48944
  C       5.21341       -0.56141       -0.48726
  H       3.82190        1.07060       -0.78829
  C       4.28686       -2.61578        0.39713
  H       2.17258       -2.57266        0.88192
  C       5.39324       -1.89306       -0.08072
  H       6.05990        0.00941       -0.88411
  H       4.40450       -3.65802        0.71225
  H       6.37922       -2.36371       -0.14177
  S      -2.44441       -1.72979       -1.64009
  N      -1.11469        0.39944       -0.32866
  N       1.54797       -0.12740        0.15953
  P      -1.38944        0.16633       -2.07506
  N      -2.62363        1.36236       -2.36918
  H      -2.74302        1.57353       -3.36316
  H      -3.52726        1.25608       -1.89864
  H       0.77757       -0.78934        0.05326
       39
  6c
  C       2.48008       -0.00991        0.17100
  C       2.72045       -1.19653       -0.58155
  C       3.58001        0.75038        0.62065
  C       4.03486       -1.56678       -0.91223
  C       4.88779        0.37741        0.27473
  H       3.40462        1.61862        1.26153
  C       5.11584       -0.77187       -0.49910
  H       4.20811       -2.47806       -1.49303
  H       5.72982        0.98246        0.62561
  H       6.13577       -1.06306       -0.76934
  C       0.53105        1.54365        0.21623
  C       1.13852        2.79205       -0.00185
  C      -0.88522        1.43317        0.15904
  C       0.33144        3.92492       -0.20730
  H       2.22650        2.88148       -0.01735
  C      -1.68519        2.56809       -0.03607
  C      -1.06808        3.81941       -0.20814
  H       0.80896        4.89750       -0.36284
  H      -2.77411        2.47144       -0.05464
  H      -1.68837        4.71016       -0.34754
  C      -2.67364       -0.29166        0.05754
  C      -3.37862       -1.00378        1.04835
  C      -3.29479       -0.00715       -1.17753
  C      -4.69315       -1.43198        0.80283
  H      -2.88927       -1.19953        2.00722
  C      -4.61319       -0.42305       -1.40748
  H      -2.73454        0.53308       -1.94678
  C      -5.31446       -1.13895       -0.42085
  H      -5.23457       -1.98740        1.57564
  H      -5.09062       -0.20032       -2.36738
  H      -6.34192       -1.46728       -0.60810
  S       1.29752       -2.17631       -1.01135
  N       1.13938        0.30387        0.46224
  N      -1.32352        0.10512        0.30857
  P      -0.05153       -1.12030        0.43978
  H      -1.03816       -2.16825        0.22632
  N       0.27643       -1.59105        2.06498
  H       0.19577       -2.60346        2.19588
  H       1.16651       -1.23234        2.41945
      39
  6TSox
 C    -0.423206    -1.559558     0.148327
 C     0.701903    -2.043982     0.874105
 C    -0.385023    -1.591086    -1.264535
 C     1.786962    -2.622251     0.189355
 C     0.706480    -2.162461    -1.932438
 H    -1.193862    -1.135600    -1.838965
 C     1.785039    -2.699333    -1.209853
 H     2.636597    -2.999675     0.767044
 H     0.713872    -2.174447    -3.027051
 H     2.631315    -3.156343    -1.732309
 C    -2.793158    -0.778187     0.428967
 C    -3.428205    -1.391760    -0.668139
 C    -3.537036     0.094967     1.274556
 C    -4.754036    -1.051967    -0.980964
 H    -2.900552    -2.139196    -1.262986
 C    -4.861919     0.438543     0.942053
 C    -5.459443    -0.124988    -0.194707
 H    -5.235180    -1.520353    -1.845102
 H    -5.412007     1.140182     1.575061
 H    -6.484894     0.152853    -0.457990
 C    -3.440417     0.938007     3.592013
 C    -2.822904     1.944764     4.368477
 C    -4.615709     0.320069     4.085479
 C    -3.368854     2.327507     5.605644
 H    -1.934680     2.452355     3.981104
 C    -5.160971     0.718742     5.310346
 H    -5.082635    -0.481983     3.506447
 C    -4.540731     1.722766     6.078538
 H    -2.877166     3.110521     6.192277
 H    -6.068198     0.229005     5.679934
 H    -4.970616     2.026080     7.038408
 S     0.670827    -1.830535     2.632600
 N    -1.480968    -0.990796     0.890463
 N    -2.810406     0.519899     2.389115
 P    -1.164380    -0.413447     2.584465
 H    -0.555644     0.669468     3.632693
 N    -0.102461     1.142669     2.336874
 H     0.884443     1.010763     2.082028
 H    -0.554304     1.958039     1.903270
     43
  6cto6aTS
 C     3.091664    -0.185434    -2.741702
 C     3.035879    -1.303628    -3.616402
 C     4.348595     0.338824    -2.374252
 C     4.219203    -1.850364    -4.140051
 C     5.522637    -0.205742    -2.916252
 H     4.402328     1.164499    -1.660101
 C     5.462844    -1.291192    -3.805578
 H     4.158753    -2.713604    -4.810501
 H     6.490140     0.217767    -2.627674
 H     6.380123    -1.712738    -4.228725
 C     1.633581     1.569572    -1.677963
 C     2.339542     2.731245    -2.045643
 C     0.569879     1.643487    -0.733242
 C     2.046878     3.955929    -1.423814
 H     3.116767     2.673075    -2.812299
 C     0.291067     2.886268    -0.123610
 C     1.033141     4.030689    -0.454162
 H     2.610485     4.850766    -1.706441
 H    -0.517753     2.941323     0.612702
 H     0.804813     4.984164     0.033517
 C    -0.520401     0.015258     0.718161
 C     0.214179     0.379159     1.879607
 C    -1.601242    -0.893389     0.885333
 C    -0.138205    -0.121719     3.140083
 H     1.061963     1.063511     1.779365
 C    -1.936511    -1.399845     2.147418
 H    -2.170623    -1.206966     0.003130
 C    -1.214345    -1.012980     3.289231
 H     0.446175     0.181455     4.016292
 H    -2.775657    -2.098507     2.238769
 H    -1.483003    -1.402217     4.276155
 S     1.412948    -1.957458    -3.970858
 N     1.855780     0.288121    -2.246113
 N    -0.204967     0.475209    -0.579104
 P     0.459888    -0.824584    -2.226089
 H    -2.095865     1.396684    -3.265895
 N     0.518528    -2.173207    -1.152955
 H     1.205512    -2.881001    -1.417462
 H     0.505731    -1.952650    -0.152512
 H    -1.036917    -0.191995    -2.802180
 N    -2.086491     0.579826    -2.647783
 H    -1.782019     0.842135    -1.674276
 H    -2.999104     0.115028    -2.653648
     51
  7a
  C       0.86172        1.95253        1.98201
  C       0.99894        1.49931        0.65472
  C       1.51012        2.37730       -0.33506
  C       1.90629        3.67986        0.00611
  C       1.76575        4.12597        1.33130
  C       1.24106        3.26410        2.30884
  N       0.63764        0.20580        0.21473
  P       1.12989       -0.38649       -1.39819
  S       1.54498        1.72614       -2.00124
  C      -0.04072       -0.72656        1.07306
  C      -1.46871       -0.79888        1.01126
  C      -2.12896       -1.69471        1.88791
  C      -1.39584       -2.50641        2.76163
  C       0.00753       -2.45066        2.80244
  C       0.67331       -1.55117        1.95715
  N      -2.12630        0.05418        0.13371
  C      -3.45911        0.04017       -0.31594
  C      -4.22352       -1.14436       -0.42949
  C      -5.53713       -1.08765       -0.91687
  C      -6.10754        0.13098       -1.31754
  C      -5.34020        1.30495       -1.23016
  C      -4.03394        1.26559       -0.72885
  N       2.65099       -1.17162       -1.07994
  C       3.00312       -2.22842       -2.05795
  C       2.91399       -3.65229       -1.48720
  H       3.16481       -4.39285       -2.26715
  H       0.46340        1.27517        2.74298
  H       2.30837        4.34312       -0.76636
  H       1.12992        3.60920        3.34187
  H       2.06481        5.14521        1.59454
  H       1.76413       -1.46851        1.96910
  H       0.57356       -3.09203        3.48413
  H      -3.22062       -1.72842        1.90031
  H      -1.93609       -3.18592        3.42953
  H      -3.77762       -2.10849       -0.17310
  H      -3.44664        2.18701       -0.64390
  H      -6.11286       -2.01579       -1.00004
  H      -5.76411        2.26448       -1.54475
  H      -7.13249        0.16510       -1.69926
  C       3.76519       -0.49470       -0.39007
  H      -1.52976        0.78561       -0.25509
  H       4.01616       -2.02387       -2.45670
  H       2.31445       -2.15133       -2.92109
  H       3.60164       -3.80083       -0.63972
  H       1.89074       -3.85756       -1.13209
  C       4.65927       -1.42730        0.43960
  H       4.38737        0.04875       -1.13249
  H       3.32602        0.27026        0.27103
  H       5.42146       -0.83109        0.96985
  H       4.07263       -1.98361        1.18992
  H       5.19267       -2.15895       -0.18982
     51
  7b
  C      -2.94377        2.07237       -0.63111
  C      -2.69176        0.77046       -0.13440
  C      -3.65474       -0.24216       -0.36149
  C      -4.84131        0.05747       -1.04517
  C      -5.09048        1.35145       -1.53093
  C      -4.12638        2.35280       -1.32565
  N      -1.46330        0.52529        0.49968
  C      -1.15396       -0.42477        1.47845
  C       0.21423       -0.78137        1.69618
  C       0.53860       -1.72770        2.68693
  C      -0.45414       -2.33914        3.46431
  C      -1.79554       -1.97140        3.26741
  C      -2.14105       -1.01946        2.30122
  N       1.26679       -0.24596        0.88213
  P       2.01491       -1.42295       -0.27770
  N       0.90226       -1.48590       -1.59962
  C       0.44776       -2.77858       -2.15231
  C       0.81504       -4.01910       -1.33248
  H       0.36978       -4.90567       -1.81504
  C       1.63046        1.10737        0.88689
  C       1.02400        2.09922        1.69217
  C       1.45938        3.43322        1.60674
  C       2.49064        3.79736        0.72772
  C       3.11612        2.81433       -0.06060
  C       2.70459        1.47733        0.03237
  S       3.51424        0.13154       -0.81824
  H       0.24482        1.81316        2.40577
  H       3.93847        3.08060       -0.73236
  H       0.98652        4.18826        2.24305
  H       2.82294        4.83778        0.66210
  H       1.59561       -1.97346        2.83029
  H      -0.18192       -3.07826        4.22345
  H      -3.18429       -0.71621        2.18134
  H      -2.58449       -2.41533        3.88366
  H      -3.46024       -1.26329       -0.02321
  H      -2.20368        2.86250       -0.45920
  H      -5.57364       -0.74015       -1.21091
  H      -4.29856        3.36753       -1.70011
  H      -6.01908        1.57527       -2.06459
  C       0.38846       -0.29868       -2.30505
  H      -0.73176        1.21398        0.31704
  H      -0.65691       -2.72336       -2.24470
  H       0.83910       -2.90233       -3.18213
  H       1.90441       -4.17641       -1.27692
  H       0.42699       -3.95666       -0.30214
  H      -0.71871       -0.35092       -2.32286
  H       0.65481        0.58895       -1.70907
  C       0.93487       -0.13159       -3.73298
  H       0.52817        0.79032       -4.18301
  H       2.03429       -0.05574       -3.71959
  H       0.64948       -0.97156       -4.38817
     51
  7c
  C      -3.51339        1.13570        0.41397
  C      -2.47206        0.45870       -0.25703
  C      -2.80608       -0.57021       -1.18318
  C      -4.15047       -0.85610       -1.47123
  C      -5.17493       -0.13542       -0.83714
  C      -4.85312        0.84636        0.11372
  N      -1.10602        0.68552       -0.03068
  C      -0.48653        1.92003        0.18922
  C       0.93029        1.79073        0.23290
  C       1.74080        2.90877        0.48478
  C       1.14158        4.16898        0.65013
  C      -0.25072        4.31131        0.54063
  C      -1.07113        3.19485        0.30453
  N       1.35209        0.47255       -0.00003
  P       0.05835       -0.71983       -0.35152
  S      -1.43679       -1.46218       -1.87587
  C       2.69872        0.14161       -0.33747
  C       3.41417        0.88241       -1.30501
  C       4.72593        0.51807       -1.63448
  C       5.33054       -0.59656       -1.02563
  C       4.61370       -1.34526       -0.08041
  C       3.30497       -0.97694        0.27090
  N      -0.07957       -1.69499        1.09635
  C      -0.50634       -1.01733        2.34246
  C       0.30050       -1.49388        3.55922
  H      -0.04832       -0.97421        4.46832
  H      -3.27080        1.86601        1.18948
  H      -4.38967       -1.64771       -2.18829
  H      -5.64743        1.38542        0.63997
  H      -6.22061       -0.35689       -1.07259
  H      -2.15023        3.31947        0.19989
  H      -0.71234        5.29845        0.64294
  H       2.82587        2.79149        0.54859
  H       1.77059        5.03984        0.85897
  H       2.93208        1.73372       -1.79466
  H       2.73786       -1.53937        1.01852
  H       5.27419        1.09820       -2.38417
  H       5.07551       -2.21649        0.39586
  H       6.35405       -0.87962       -1.29166
  C      -0.58962       -3.08213        0.95487
  H       1.02952       -1.55409       -1.03202
  H      -0.35326        0.06571        2.21998
  H      -1.59299       -1.16287        2.51704
  H       0.19198       -2.57765        3.73618
  H       1.37234       -1.27530        3.42375
  H      -0.76374       -3.44574        1.98240
  H      -1.57184       -3.09756        0.44062
  C       0.37977       -4.04192        0.25381
  H      -0.01970       -5.06983        0.29829
  H       0.51716       -3.79024       -0.80993
  H       1.36814       -4.03054        0.74238
     39
  SH
  C      -5.51845       -1.28947        0.16447
  C      -5.09361       -0.12779        0.82962
  C      -3.75736        0.29083        0.75095
  C      -2.83137       -0.44064       -0.02420
  C      -3.26171       -1.60578       -0.69460
  C      -4.59359       -2.03030       -0.58958
  N      -1.46306       -0.05346       -0.11941
  P      -0.19977       -1.19842        0.41441
  N      -0.38072       -1.06590        2.13653
  C      -1.00135        1.26772       -0.30057
  C       0.41734        1.33879       -0.25446
  C       1.08009        2.55976       -0.43704
  C       0.31986        3.71725       -0.69157
  C      -1.07911        3.64488       -0.77108
  C      -1.75046        2.42183       -0.58048
  N       1.00096        0.05659       -0.10970
  C       2.37139       -0.12290        0.25725
  C       3.22778       -0.92141       -0.54953
  C       4.56654       -1.11860       -0.14989
  C       5.05919       -0.52582        1.01908
  C       4.22229        0.27866        1.81100
  C       2.88807        0.46800        1.42962
  S       2.66976       -1.68246       -2.06781
  H       2.21894        1.09006        2.03283
  H       5.22651       -1.73025       -0.77368
  H       4.60352        0.74916        2.72263
  H       6.10348       -0.68659        1.30579
  H       2.17252        2.59888       -0.39878
  H       0.83098        4.67384       -0.83799
  H      -2.83919        2.36683       -0.65791
  H      -1.66399        4.54540       -0.98339
  H      -3.42168        1.17586        1.29884
  H      -2.54362       -2.16579       -1.30209
  H      -5.80297        0.45104        1.43077
  H      -4.91229       -2.93714       -1.11417
  H      -6.56107       -1.61528        0.23434
  H       0.06514       -1.81065        2.67434
  H      -0.35181       -0.15906        2.60866
  H       1.46230       -1.04140       -2.03731
