# Supplementary material for: Thermoneutral N−H Bond Activation of Ammonia by a Geometrically Constrained Phosphine
Source: Angew Chem Int Ed Engl. 2021 Sep 29;60(44):23625–9. doi: 10.1002/anie.202111017 (PMC8596738; doi:10.1002/anie.202111017)
Supplement: Supplementary file 1 — Supporting Information [file ANIE-60-23625-s002.zip › crystal structures.cif]

 
data_JA466
 
_audit_creation_method            'SHELXL-2018/1'
_shelx_SHELXL_version_number      '2018/1'
_chemical_name_systematic
;
 P{N(C6H4)N(C6H4)S}
;
_publ_contact_author
;
 Dr. J. M. Goicoechea           
 Chemistry Research Laboratory
 University of Oxford
 Mansfield Road
 Oxford
 OX1 3TA
 UK
;   
_publ_contact_author_phone      '+44 1865 275961'
_contact_author_fax             '+44 1865 272690'
_publ_contact_author_email      'jose.goicoechea@chem.ox.ac.uk'
_chemical_name_common           .
_chemical_melting_point         .
_chemical_formula_moiety        
 'C18 H13 N2 P S' 
_chemical_formula_sum
 'C18 H13 N2 P S' 
_chemical_formula_weight          320.33

loop_
 _atom_type_symbol
 _atom_type_description
 _atom_type_scat_dispersion_real
 _atom_type_scat_dispersion_imag
 _atom_type_scat_source
 'C'  'C'   0.0181   0.0091
 'International Tables Vol C Tables 4.2.6.8 and 6.1.1.4'
 'H'  'H'   0.0000   0.0000
 'International Tables Vol C Tables 4.2.6.8 and 6.1.1.4'
 'N'  'N'   0.0311   0.0180
 'International Tables Vol C Tables 4.2.6.8 and 6.1.1.4'
 'P'  'P'   0.2955   0.4335
 'International Tables Vol C Tables 4.2.6.8 and 6.1.1.4'
 'S'  'S'   0.3331   0.5567
 'International Tables Vol C Tables 4.2.6.8 and 6.1.1.4'
 
_space_group_crystal_system       monoclinic
_space_group_IT_number            14
_space_group_name_H-M_alt         'P 21/n'
_space_group_name_Hall            '-P 2yn'
 
_shelx_space_group_comment
;
The symmetry employed for this shelxl refinement is uniquely defined
by the following loop, which should always be used as a source of
symmetry information in preference to the above space-group names.
They are only intended as comments.
;
 
loop_
 _space_group_symop_operation_xyz
 'x, y, z'
 '-x+1/2, y+1/2, -z+1/2'
 '-x, -y, -z'
 'x-1/2, -y-1/2, z-1/2'
 
_cell_length_a                    9.6578(2)
_cell_length_b                    12.5738(2)
_cell_length_c                    24.4697(6)
_cell_angle_alpha                 90
_cell_angle_beta                  91.155(2)
_cell_angle_gamma                 90
_cell_volume                      2970.88(11)
_cell_formula_units_Z             8
_cell_measurement_temperature     150(2)
_cell_measurement_reflns_used     10360
_cell_measurement_theta_min       4.8560
_cell_measurement_theta_max       76.0840
 
_exptl_crystal_description        'plate'
_exptl_crystal_colour             'colourless'
_exptl_crystal_density_meas       .
_exptl_crystal_density_method     .
_exptl_crystal_density_diffrn     1.432          
_exptl_crystal_F_000              1328
_exptl_transmission_factor_min    .
_exptl_transmission_factor_max    .
_exptl_crystal_size_max           0.080
_exptl_crystal_size_mid           0.060
_exptl_crystal_size_min           0.020
_exptl_absorpt_coefficient_mu     2.914
_shelx_estimated_absorpt_T_min    0.800
_shelx_estimated_absorpt_T_max    0.944
_exptl_absorpt_correction_type    multi-scan
_exptl_absorpt_correction_T_min   0.87985
_exptl_absorpt_correction_T_max   1.00000
_exptl_absorpt_process_details
;
CrysAlisPro 1.171.41.81a (Rigaku Oxford Diffraction, 2020)
Empirical absorption correction using spherical harmonics,
implemented in SCALE3 ABSPACK scaling algorithm.
;
_exptl_absorpt_special_details    .

_diffrn_ambient_temperature       150(2)
_diffrn_radiation_wavelength      1.54184
_diffrn_radiation_type            CuK\a
_diffrn_source                    'micro-focus sealed X-ray tube'
_diffrn_source_type               'SuperNova (Cu) X-ray Source'
_diffrn_measurement_device        'four-circle diffractometer'
_diffrn_measurement_device_type   'SuperNova, Dual, Cu at home/near, Atlas'
_diffrn_measurement_method        '\w scans'
_diffrn_detector                  'CCD plate'
_diffrn_detector_type             Atlas
_diffrn_detector_area_resol_mean  10.4102
_diffrn_reflns_number             39432
_diffrn_reflns_av_unetI/netI      0.0342
_diffrn_reflns_av_R_equivalents   0.0550
_diffrn_reflns_limit_h_min        -12
_diffrn_reflns_limit_h_max        9
_diffrn_reflns_limit_k_min        -15
_diffrn_reflns_limit_k_max        15
_diffrn_reflns_limit_l_min        -30
_diffrn_reflns_limit_l_max        30
_diffrn_reflns_theta_min          3.613
_diffrn_reflns_theta_max          76.278
_diffrn_reflns_theta_full         67.684
_diffrn_measured_fraction_theta_max   0.995
_diffrn_measured_fraction_theta_full  1.000
_diffrn_reflns_Laue_measured_fraction_max    0.995
_diffrn_reflns_Laue_measured_fraction_full   1.000
_diffrn_reflns_point_group_measured_fraction_max   0.995
_diffrn_reflns_point_group_measured_fraction_full  1.000
_reflns_number_total              6178
_reflns_number_gt                 4727
_reflns_threshold_expression      'I > 2\s(I)'
_reflns_Friedel_coverage          0.000
_reflns_Friedel_fraction_max      .
_reflns_Friedel_fraction_full     .
 
_reflns_special_details
;
 Reflections were merged by SHELXL according to the crystal
 class for the calculation of statistics and refinement.
 
 _reflns_Friedel_fraction is defined as the number of unique
 Friedel pairs measured divided by the number that would be
 possible theoretically, ignoring centric projections and
 systematic absences.
;
 
_computing_data_collection        'CrysAlisPro 1.171.41.81a (Rigaku OD, 2020)'
_computing_cell_refinement        'CrysAlisPro 1.171.41.81a (Rigaku OD, 2020)'
_computing_data_reduction         'CrysAlisPro 1.171.41.81a (Rigaku OD, 2020)'
_computing_structure_solution     'SHELXS-97 (Sheldrick, 1990)'
_computing_structure_refinement   'SHELXL-2018/1 (Sheldrick, 2018)'
_computing_molecular_graphics     .
_computing_publication_material   .
_refine_special_details           .

_refine_ls_structure_factor_coef  Fsqd
_refine_ls_matrix_type            full
_refine_ls_weighting_scheme       calc
_refine_ls_weighting_details
'w=1/[\s^2^(Fo^2^)+(0.0456P)^2^+0.3039P] where P=(Fo^2^+2Fc^2^)/3'
_atom_sites_solution_primary      .
_atom_sites_solution_secondary    .
_atom_sites_solution_hydrogens    geom
_refine_ls_hydrogen_treatment     constr
_refine_ls_extinction_method      none
_refine_ls_extinction_coef        .
_refine_ls_number_reflns          6178
_refine_ls_number_parameters      397
_refine_ls_number_restraints      0
_refine_ls_R_factor_all           0.0528
_refine_ls_R_factor_gt            0.0350
_refine_ls_wR_factor_ref          0.0907
_refine_ls_wR_factor_gt           0.0836
_refine_ls_goodness_of_fit_ref    1.032
_refine_ls_restrained_S_all       1.032
_refine_ls_shift/su_max           0.000
_refine_ls_shift/su_mean          0.000
 
loop_
 _atom_site_label
 _atom_site_type_symbol
 _atom_site_fract_x
 _atom_site_fract_y
 _atom_site_fract_z
 _atom_site_U_iso_or_equiv
 _atom_site_adp_type
 _atom_site_occupancy
 _atom_site_site_symmetry_order  
 _atom_site_calc_flag
 _atom_site_refinement_flags_posn
 _atom_site_refinement_flags_adp
 _atom_site_refinement_flags_occupancy
 _atom_site_disorder_assembly
 _atom_site_disorder_group
P1 P -0.09313(5) 0.02974(4) 0.12066(2) 0.02926(11) Uani 1 1 d . . . . .
N1 N 0.03330(15) -0.05139(13) 0.14629(7) 0.0302(3) Uani 1 1 d . . . . .
N2 N -0.00974(15) 0.14031(12) 0.14659(6) 0.0276(3) Uani 1 1 d . . . . .
S1 S -0.26413(5) 0.04383(4) 0.18087(2) 0.03680(12) Uani 1 1 d . . . . .
C1 C 0.13029(18) 0.00143(15) 0.18025(8) 0.0291(4) Uani 1 1 d . . . . .
C2 C 0.2381(2) -0.04193(17) 0.21126(9) 0.0371(4) Uani 1 1 d . . . . .
H2 H 0.253500 -0.116543 0.211926 0.045 Uiso 1 1 calc R U . . .
C3 C 0.3233(2) 0.02682(19) 0.24142(10) 0.0420(5) Uani 1 1 d . . . . .
H3 H 0.397919 -0.001382 0.262747 0.050 Uiso 1 1 calc R U . . .
C4 C 0.3008(2) 0.13512(18) 0.24076(9) 0.0386(5) Uani 1 1 d . . . . .
H4 H 0.360097 0.180483 0.261652 0.046 Uiso 1 1 calc R U . . .
C5 C 0.19221(19) 0.17889(16) 0.20978(8) 0.0318(4) Uani 1 1 d . . . . .
H5 H 0.177348 0.253570 0.209119 0.038 Uiso 1 1 calc R U . . .
C6 C 0.10653(18) 0.11111(15) 0.18004(7) 0.0275(4) Uani 1 1 d . . . . .
C7 C -0.10315(18) 0.21872(15) 0.16740(7) 0.0267(4) Uani 1 1 d . . . . .
C8 C -0.0728(2) 0.32615(15) 0.16912(8) 0.0322(4) Uani 1 1 d . . . . .
H8 H 0.009874 0.352408 0.153664 0.039 Uiso 1 1 calc R U . . .
C9 C -0.1653(2) 0.39542(16) 0.19384(9) 0.0360(4) Uani 1 1 d . . . . .
H9 H -0.145021 0.469283 0.195668 0.043 Uiso 1 1 calc R U . . .
C10 C -0.2864(2) 0.35694(17) 0.21571(9) 0.0367(4) Uani 1 1 d . . . . .
H10 H -0.347667 0.404516 0.233235 0.044 Uiso 1 1 calc R U . . .
C11 C -0.3193(2) 0.24990(17) 0.21236(9) 0.0340(4) Uani 1 1 d . . . . .
H11 H -0.403888 0.224411 0.226608 0.041 Uiso 1 1 calc R U . . .
C12 C -0.22823(19) 0.18058(15) 0.18814(8) 0.0285(4) Uani 1 1 d . . . . .
C13 C 0.02960(18) -0.16285(15) 0.13664(8) 0.0284(4) Uani 1 1 d . . . . .
C14 C -0.0954(2) -0.21583(16) 0.14042(9) 0.0340(4) Uani 1 1 d . . . . .
H14 H -0.175844 -0.178322 0.151138 0.041 Uiso 1 1 calc R U . . .
C15 C -0.1037(2) -0.32365(16) 0.12857(10) 0.0386(5) Uani 1 1 d . . . . .
H15 H -0.190300 -0.359136 0.130276 0.046 Uiso 1 1 calc R U . . .
C16 C 0.0132(2) -0.37971(16) 0.11434(9) 0.0364(4) Uani 1 1 d . . . . .
H16 H 0.007386 -0.453648 0.106630 0.044 Uiso 1 1 calc R U . . .
C17 C 0.1393(2) -0.32692(17) 0.11141(9) 0.0362(4) Uani 1 1 d . . . . .
H17 H 0.220256 -0.365090 0.101959 0.043 Uiso 1 1 calc R U . . .
C18 C 0.14745(19) -0.21907(16) 0.12220(9) 0.0336(4) Uani 1 1 d . . . . .
H18 H 0.233744 -0.183301 0.119744 0.040 Uiso 1 1 calc R U . . .
P101 P 0.37450(5) 0.38336(4) 0.12656(2) 0.03242(12) Uani 1 1 d . . . . .
N101 N 0.51298(16) 0.45790(13) 0.10917(7) 0.0307(3) Uani 1 1 d . . . . .
N102 N 0.45802(16) 0.26891(12) 0.10728(7) 0.0285(3) Uani 1 1 d . . . . .
S101 S 0.22533(5) 0.37053(4) 0.05400(3) 0.04080(13) Uani 1 1 d . . . . .
C101 C 0.61091(18) 0.40102(15) 0.07883(8) 0.0274(4) Uani 1 1 d . . . . .
C102 C 0.72936(19) 0.43956(16) 0.05416(8) 0.0309(4) Uani 1 1 d . . . . .
H102 H 0.750990 0.513248 0.055055 0.037 Uiso 1 1 calc R U . . .
C103 C 0.81504(19) 0.36784(17) 0.02826(8) 0.0334(4) Uani 1 1 d . . . . .
H103 H 0.896463 0.392592 0.011213 0.040 Uiso 1 1 calc R U . . .
C104 C 0.7832(2) 0.26030(17) 0.02697(8) 0.0337(4) Uani 1 1 d . . . . .
H104 H 0.842587 0.212552 0.008591 0.040 Uiso 1 1 calc R U . . .
C105 C 0.66594(19) 0.22116(15) 0.05206(8) 0.0300(4) Uani 1 1 d . . . . .
H105 H 0.644859 0.147372 0.051375 0.036 Uiso 1 1 calc R U . . .
C106 C 0.58058(18) 0.29294(15) 0.07814(7) 0.0263(4) Uani 1 1 d . . . . .
C107 C 0.36715(19) 0.19184(15) 0.08236(8) 0.0287(4) Uani 1 1 d . . . . .
C108 C 0.3941(2) 0.08379(16) 0.08460(9) 0.0357(4) Uani 1 1 d . . . . .
H108 H 0.468884 0.057300 0.106430 0.043 Uiso 1 1 calc R U . . .
C109 C 0.3102(2) 0.01454(17) 0.05449(9) 0.0405(5) Uani 1 1 d . . . . .
H109 H 0.328929 -0.059631 0.054974 0.049 Uiso 1 1 calc R U . . .
C110 C 0.2002(2) 0.05329(19) 0.02399(9) 0.0427(5) Uani 1 1 d . . . . .
H110 H 0.143448 0.005411 0.003514 0.051 Uiso 1 1 calc R U . . .
C111 C 0.1707(2) 0.16134(19) 0.02269(9) 0.0392(5) Uani 1 1 d . . . . .
H111 H 0.094113 0.187034 0.001620 0.047 Uiso 1 1 calc R U . . .
C112 C 0.25402(19) 0.23191(16) 0.05239(8) 0.0313(4) Uani 1 1 d . . . . .
C113 C 0.51781(17) 0.57088(15) 0.11635(8) 0.0272(4) Uani 1 1 d . . . . .
C114 C 0.51752(19) 0.61342(16) 0.16881(8) 0.0306(4) Uani 1 1 d . . . . .
H114 H 0.512340 0.567846 0.199665 0.037 Uiso 1 1 calc R U . . .
C115 C 0.52486(19) 0.72313(16) 0.17585(8) 0.0322(4) Uani 1 1 d . . . . .
H115 H 0.524308 0.752582 0.211593 0.039 Uiso 1 1 calc R U . . .
C116 C 0.53300(18) 0.78966(15) 0.13069(9) 0.0326(4) Uani 1 1 d . . . . .
H116 H 0.539256 0.864472 0.135579 0.039 Uiso 1 1 calc R U . . .
C117 C 0.53199(19) 0.74673(16) 0.07847(9) 0.0334(4) Uani 1 1 d . . . . .
H117 H 0.537639 0.792310 0.047629 0.040 Uiso 1 1 calc R U . . .
C118 C 0.52276(18) 0.63752(16) 0.07103(8) 0.0308(4) Uani 1 1 d . . . . .
H118 H 0.519831 0.608410 0.035201 0.037 Uiso 1 1 calc R U . . .
 
loop_
 _atom_site_aniso_label
 _atom_site_aniso_U_11
 _atom_site_aniso_U_22
 _atom_site_aniso_U_33
 _atom_site_aniso_U_23
 _atom_site_aniso_U_13
 _atom_site_aniso_U_12
P1 0.0315(2) 0.0265(2) 0.0296(2) -0.00121(18) -0.00581(18) 0.00046(18)
N1 0.0280(8) 0.0265(8) 0.0357(9) -0.0003(7) -0.0049(6) -0.0010(6)
N2 0.0299(8) 0.0270(8) 0.0259(8) 0.0005(6) 0.0003(6) -0.0027(6)
S1 0.0321(2) 0.0284(2) 0.0501(3) 0.0029(2) 0.0044(2) -0.00472(18)
C1 0.0250(9) 0.0324(10) 0.0299(10) 0.0007(7) 0.0001(7) -0.0045(7)
C2 0.0335(10) 0.0375(11) 0.0400(11) 0.0024(9) -0.0060(8) -0.0010(8)
C3 0.0293(10) 0.0532(13) 0.0433(12) 0.0009(10) -0.0089(8) -0.0004(9)
C4 0.0281(9) 0.0495(12) 0.0382(11) -0.0097(9) -0.0005(8) -0.0085(9)
C5 0.0275(9) 0.0350(10) 0.0332(10) -0.0052(8) 0.0056(7) -0.0072(7)
C6 0.0268(8) 0.0316(9) 0.0243(9) 0.0020(7) 0.0045(7) -0.0035(7)
C7 0.0298(9) 0.0274(9) 0.0228(9) 0.0016(7) -0.0025(7) -0.0001(7)
C8 0.0359(10) 0.0285(9) 0.0322(10) 0.0031(8) -0.0011(8) -0.0047(8)
C9 0.0433(11) 0.0254(9) 0.0391(11) -0.0016(8) -0.0050(9) 0.0024(8)
C10 0.0384(11) 0.0368(11) 0.0346(11) -0.0053(9) -0.0034(8) 0.0072(8)
C11 0.0301(9) 0.0404(11) 0.0317(10) -0.0003(8) -0.0003(7) 0.0001(8)
C12 0.0308(9) 0.0284(9) 0.0262(9) 0.0019(7) -0.0035(7) -0.0017(7)
C13 0.0285(9) 0.0272(9) 0.0294(9) 0.0001(7) -0.0012(7) -0.0010(7)
C14 0.0270(9) 0.0309(10) 0.0441(12) -0.0066(8) 0.0027(8) 0.0004(7)
C15 0.0299(10) 0.0323(10) 0.0537(14) -0.0077(9) 0.0026(9) -0.0057(8)
C16 0.0407(11) 0.0277(10) 0.0407(11) -0.0041(8) 0.0023(9) -0.0001(8)
C17 0.0336(10) 0.0359(11) 0.0393(11) -0.0001(9) 0.0048(8) 0.0089(8)
C18 0.0264(9) 0.0347(10) 0.0398(11) 0.0033(8) 0.0034(8) -0.0003(7)
P101 0.0334(2) 0.0286(2) 0.0356(3) -0.0049(2) 0.01170(19) -0.00587(19)
N101 0.0314(8) 0.0273(8) 0.0337(9) -0.0053(7) 0.0080(6) -0.0041(6)
N102 0.0311(8) 0.0271(8) 0.0273(8) -0.0007(6) 0.0031(6) -0.0037(6)
S101 0.0299(2) 0.0345(3) 0.0579(3) 0.0022(2) -0.0007(2) 0.00316(19)
C101 0.0270(9) 0.0297(9) 0.0254(9) -0.0042(7) 0.0011(7) -0.0009(7)
C102 0.0311(9) 0.0313(9) 0.0303(10) -0.0045(8) 0.0006(7) -0.0047(7)
C103 0.0262(9) 0.0424(11) 0.0318(10) -0.0032(8) 0.0027(7) -0.0021(8)
C104 0.0321(10) 0.0376(10) 0.0314(10) -0.0043(8) 0.0001(8) 0.0065(8)
C105 0.0328(9) 0.0276(9) 0.0295(10) -0.0007(7) -0.0043(7) 0.0034(7)
C106 0.0273(9) 0.0288(9) 0.0227(8) 0.0007(7) -0.0018(7) 0.0000(7)
C107 0.0321(9) 0.0295(9) 0.0247(9) 0.0007(7) 0.0051(7) -0.0067(7)
C108 0.0449(11) 0.0288(10) 0.0334(11) 0.0032(8) 0.0012(8) -0.0039(8)
C109 0.0522(12) 0.0291(10) 0.0406(12) -0.0033(9) 0.0070(10) -0.0099(9)
C110 0.0456(12) 0.0446(12) 0.0381(12) -0.0104(10) 0.0065(9) -0.0167(10)
C111 0.0288(10) 0.0501(13) 0.0387(11) -0.0028(10) 0.0009(8) -0.0069(9)
C112 0.0291(9) 0.0333(10) 0.0319(10) 0.0000(8) 0.0084(7) -0.0038(7)
C113 0.0210(8) 0.0279(9) 0.0329(10) -0.0035(7) 0.0037(7) -0.0033(7)
C114 0.0303(9) 0.0308(9) 0.0309(10) -0.0010(8) 0.0037(7) 0.0003(7)
C115 0.0309(9) 0.0325(10) 0.0333(10) -0.0085(8) 0.0013(8) 0.0013(7)
C116 0.0259(9) 0.0248(9) 0.0470(12) -0.0042(8) 0.0006(8) -0.0006(7)
C117 0.0282(9) 0.0335(10) 0.0387(11) 0.0056(8) 0.0012(8) 0.0007(8)
C118 0.0279(9) 0.0355(10) 0.0290(10) -0.0030(8) -0.0011(7) -0.0022(7)
 
_geom_special_details
;
 All esds (except the esd in the dihedral angle between two l.s. planes)
 are estimated using the full covariance matrix.  The cell esds are taken
 into account individually in the estimation of esds in distances, angles
 and torsion angles; correlations between esds in cell parameters are only
 used when they are defined by crystal symmetry.  An approximate (isotropic)
 treatment of cell esds is used for estimating esds involving l.s. planes.
;
 
loop_
 _geom_bond_atom_site_label_1
 _geom_bond_atom_site_label_2
 _geom_bond_distance
 _geom_bond_site_symmetry_2
 _geom_bond_publ_flag
P1 N1 1.7012(16) . ?
P1 N2 1.7215(16) . ?
P1 S1 2.2422(7) . ?
N1 C1 1.406(2) . ?
N1 C13 1.422(2) . ?
N2 C6 1.424(2) . ?
N2 C7 1.437(2) . ?
S1 C12 1.7624(19) . ?
C1 C2 1.388(3) . ?
C1 C6 1.398(3) . ?
C2 C3 1.394(3) . ?
C2 H2 0.9500 . ?
C3 C4 1.379(3) . ?
C3 H3 0.9500 . ?
C4 C5 1.395(3) . ?
C4 H4 0.9500 . ?
C5 C6 1.384(3) . ?
C5 H5 0.9500 . ?
C7 C8 1.383(3) . ?
C7 C12 1.404(3) . ?
C8 C9 1.394(3) . ?
C8 H8 0.9500 . ?
C9 C10 1.383(3) . ?
C9 H9 0.9500 . ?
C10 C11 1.385(3) . ?
C10 H10 0.9500 . ?
C11 C12 1.381(3) . ?
C11 H11 0.9500 . ?
C13 C14 1.384(3) . ?
C13 C18 1.391(3) . ?
C14 C15 1.388(3) . ?
C14 H14 0.9500 . ?
C15 C16 1.381(3) . ?
C15 H15 0.9500 . ?
C16 C17 1.391(3) . ?
C16 H16 0.9500 . ?
C17 C18 1.383(3) . ?
C17 H17 0.9500 . ?
C18 H18 0.9500 . ?
P101 N101 1.6944(16) . ?
P101 N102 1.7204(16) . ?
P101 S101 2.2694(8) . ?
N101 C101 1.409(2) . ?
N101 C113 1.432(2) . ?
N102 C106 1.426(2) . ?
N102 C107 1.435(2) . ?
S101 C112 1.765(2) . ?
C101 C106 1.390(3) . ?
C101 C102 1.391(3) . ?
C102 C103 1.386(3) . ?
C102 H102 0.9500 . ?
C103 C104 1.387(3) . ?
C103 H103 0.9500 . ?
C104 C105 1.389(3) . ?
C104 H104 0.9500 . ?
C105 C106 1.387(3) . ?
C105 H105 0.9500 . ?
C107 C108 1.384(3) . ?
C107 C112 1.397(3) . ?
C108 C109 1.390(3) . ?
C108 H108 0.9500 . ?
C109 C110 1.375(3) . ?
C109 H109 0.9500 . ?
C110 C111 1.388(3) . ?
C110 H110 0.9500 . ?
C111 C112 1.392(3) . ?
C111 H111 0.9500 . ?
C113 C114 1.391(3) . ?
C113 C118 1.391(3) . ?
C114 C115 1.392(3) . ?
C114 H114 0.9500 . ?
C115 C116 1.389(3) . ?
C115 H115 0.9500 . ?
C116 C117 1.387(3) . ?
C116 H116 0.9500 . ?
C117 C118 1.388(3) . ?
C117 H117 0.9500 . ?
C118 H118 0.9500 . ?
 
loop_
 _geom_angle_atom_site_label_1
 _geom_angle_atom_site_label_2
 _geom_angle_atom_site_label_3
 _geom_angle
 _geom_angle_site_symmetry_1
 _geom_angle_site_symmetry_3
 _geom_angle_publ_flag
N1 P1 N2 91.22(8) . . ?
N1 P1 S1 109.74(6) . . ?
N2 P1 S1 92.26(6) . . ?
C1 N1 C13 125.30(16) . . ?
C1 N1 P1 113.53(13) . . ?
C13 N1 P1 120.96(13) . . ?
C6 N2 C7 117.81(15) . . ?
C6 N2 P1 111.17(12) . . ?
C7 N2 P1 113.11(12) . . ?
C12 S1 P1 89.85(7) . . ?
C2 C1 C6 120.72(18) . . ?
C2 C1 N1 128.40(18) . . ?
C6 C1 N1 110.87(17) . . ?
C1 C2 C3 118.3(2) . . ?
C1 C2 H2 120.8 . . ?
C3 C2 H2 120.8 . . ?
C4 C3 C2 121.0(2) . . ?
C4 C3 H3 119.5 . . ?
C2 C3 H3 119.5 . . ?
C3 C4 C5 120.82(19) . . ?
C3 C4 H4 119.6 . . ?
C5 C4 H4 119.6 . . ?
C6 C5 C4 118.54(19) . . ?
C6 C5 H5 120.7 . . ?
C4 C5 H5 120.7 . . ?
C5 C6 C1 120.60(18) . . ?
C5 C6 N2 126.82(18) . . ?
C1 C6 N2 112.57(16) . . ?
C8 C7 C12 120.39(18) . . ?
C8 C7 N2 123.18(17) . . ?
C12 C7 N2 116.41(16) . . ?
C7 C8 C9 119.13(18) . . ?
C7 C8 H8 120.4 . . ?
C9 C8 H8 120.4 . . ?
C10 C9 C8 120.21(19) . . ?
C10 C9 H9 119.9 . . ?
C8 C9 H9 119.9 . . ?
C9 C10 C11 120.80(19) . . ?
C9 C10 H10 119.6 . . ?
C11 C10 H10 119.6 . . ?
C12 C11 C10 119.41(19) . . ?
C12 C11 H11 120.3 . . ?
C10 C11 H11 120.3 . . ?
C11 C12 C7 119.99(18) . . ?
C11 C12 S1 122.24(15) . . ?
C7 C12 S1 117.76(14) . . ?
C14 C13 C18 119.45(18) . . ?
C14 C13 N1 118.85(17) . . ?
C18 C13 N1 121.68(17) . . ?
C13 C14 C15 120.16(18) . . ?
C13 C14 H14 119.9 . . ?
C15 C14 H14 119.9 . . ?
C16 C15 C14 120.51(19) . . ?
C16 C15 H15 119.7 . . ?
C14 C15 H15 119.7 . . ?
C15 C16 C17 119.37(19) . . ?
C15 C16 H16 120.3 . . ?
C17 C16 H16 120.3 . . ?
C18 C17 C16 120.31(18) . . ?
C18 C17 H17 119.8 . . ?
C16 C17 H17 119.8 . . ?
C17 C18 C13 120.18(18) . . ?
C17 C18 H18 119.9 . . ?
C13 C18 H18 119.9 . . ?
N101 P101 N102 90.97(8) . . ?
N101 P101 S101 109.56(7) . . ?
N102 P101 S101 91.13(6) . . ?
C101 N101 C113 123.20(15) . . ?
C101 N101 P101 113.15(13) . . ?
C113 N101 P101 122.81(12) . . ?
C106 N102 C107 115.92(15) . . ?
C106 N102 P101 110.99(12) . . ?
C107 N102 P101 113.28(12) . . ?
C112 S101 P101 89.44(7) . . ?
C106 C101 C102 120.67(17) . . ?
C106 C101 N101 111.04(16) . . ?
C102 C101 N101 128.19(17) . . ?
C103 C102 C101 118.39(18) . . ?
C103 C102 H102 120.8 . . ?
C101 C102 H102 120.8 . . ?
C102 C103 C104 120.69(18) . . ?
C102 C103 H103 119.7 . . ?
C104 C103 H103 119.7 . . ?
C103 C104 C105 121.19(18) . . ?
C103 C104 H104 119.4 . . ?
C105 C104 H104 119.4 . . ?
C106 C105 C104 118.06(18) . . ?
C106 C105 H105 121.0 . . ?
C104 C105 H105 121.0 . . ?
C105 C106 C101 120.98(17) . . ?
C105 C106 N102 126.82(17) . . ?
C101 C106 N102 112.19(16) . . ?
C108 C107 C112 121.27(18) . . ?
C108 C107 N102 122.21(18) . . ?
C112 C107 N102 116.39(17) . . ?
C107 C108 C109 119.1(2) . . ?
C107 C108 H108 120.4 . . ?
C109 C108 H108 120.4 . . ?
C110 C109 C108 120.1(2) . . ?
C110 C109 H109 120.0 . . ?
C108 C109 H109 120.0 . . ?
C109 C110 C111 121.0(2) . . ?
C109 C110 H110 119.5 . . ?
C111 C110 H110 119.5 . . ?
C110 C111 C112 119.7(2) . . ?
C110 C111 H111 120.1 . . ?
C112 C111 H111 120.1 . . ?
C111 C112 C107 118.77(19) . . ?
C111 C112 S101 123.47(17) . . ?
C107 C112 S101 117.75(15) . . ?
C114 C113 C118 120.32(18) . . ?
C114 C113 N101 119.61(17) . . ?
C118 C113 N101 120.08(17) . . ?
C113 C114 C115 119.63(19) . . ?
C113 C114 H114 120.2 . . ?
C115 C114 H114 120.2 . . ?
C116 C115 C114 120.13(19) . . ?
C116 C115 H115 119.9 . . ?
C114 C115 H115 119.9 . . ?
C117 C116 C115 119.93(18) . . ?
C117 C116 H116 120.0 . . ?
C115 C116 H116 120.0 . . ?
C116 C117 C118 120.33(19) . . ?
C116 C117 H117 119.8 . . ?
C118 C117 H117 119.8 . . ?
C117 C118 C113 119.64(19) . . ?
C117 C118 H118 120.2 . . ?
C113 C118 H118 120.2 . . ?
 
_refine_diff_density_max    0.224
_refine_diff_density_min   -0.238
_refine_diff_density_rms    0.046

_shelx_res_file
;
TITL p21n in P2(1)/n
    shelx.res
    created by SHELXL-2018/1 at 08:24:11 on 07-Jun-2021
CELL  1.54184   9.6578  12.5738  24.4697   90.000   91.155   90.000
ZERR     8.00   0.0002   0.0002   0.0006    0.000    0.002    0.000
LATT   1
SYMM  1/2 - X, 1/2 + Y, 1/2 - Z
SFAC  C    H    N    P    S
UNIT  144  104  16   8    8
MERG   2
FMAP   2
PLAN   20
ACTA
TEMP -123
SIZE 0.02 0.06 0.08
BOND   $H
L.S.  24
WGHT    0.045600    0.303900
FVAR       0.22165
P1    4   -0.093134    0.029742    0.120657    11.00000    0.03149    0.02645 =
         0.02958   -0.00121   -0.00581    0.00046
N1    3    0.033297   -0.051385    0.146291    11.00000    0.02802    0.02655 =
         0.03574   -0.00026   -0.00491   -0.00096
N2    3   -0.009737    0.140310    0.146585    11.00000    0.02986    0.02696 =
         0.02592    0.00049    0.00030   -0.00266
S1    5   -0.264131    0.043826    0.180870    11.00000    0.03207    0.02838 =
         0.05009    0.00292    0.00436   -0.00472
C1    1    0.130288    0.001431    0.180250    11.00000    0.02497    0.03240 =
         0.02989    0.00074    0.00011   -0.00449
C2    1    0.238111   -0.041926    0.211261    11.00000    0.03352    0.03754 =
         0.03999    0.00239   -0.00599   -0.00103
AFIX  43
H2    2    0.253500   -0.116543    0.211926    11.00000   -1.20000
AFIX   0
C3    1    0.323286    0.026819    0.241418    11.00000    0.02926    0.05319 =
         0.04326    0.00087   -0.00893   -0.00037
AFIX  43
H3    2    0.397919   -0.001382    0.262747    11.00000   -1.20000
AFIX   0
C4    1    0.300843    0.135118    0.240757    11.00000    0.02805    0.04946 =
         0.03819   -0.00972   -0.00050   -0.00854
AFIX  43
H4    2    0.360097    0.180483    0.261652    11.00000   -1.20000
AFIX   0
C5    1    0.192210    0.178891    0.209784    11.00000    0.02752    0.03503 =
         0.03317   -0.00525    0.00557   -0.00721
AFIX  43
H5    2    0.177348    0.253570    0.209119    11.00000   -1.20000
AFIX   0
C6    1    0.106533    0.111107    0.180036    11.00000    0.02685    0.03159 =
         0.02431    0.00202    0.00450   -0.00347
C7    1   -0.103146    0.218720    0.167402    11.00000    0.02981    0.02737 =
         0.02278    0.00164   -0.00246   -0.00009
C8    1   -0.072845    0.326150    0.169123    11.00000    0.03587    0.02852 =
         0.03221    0.00314   -0.00110   -0.00469
AFIX  43
H8    2    0.009874    0.352408    0.153664    11.00000   -1.20000
AFIX   0
C9    1   -0.165262    0.395417    0.193837    11.00000    0.04327    0.02544 =
         0.03914   -0.00161   -0.00498    0.00240
AFIX  43
H9    2   -0.145021    0.469283    0.195668    11.00000   -1.20000
AFIX   0
C10   1   -0.286368    0.356943    0.215707    11.00000    0.03842    0.03682 =
         0.03461   -0.00528   -0.00339    0.00723
AFIX  43
H10   2   -0.347667    0.404516    0.233235    11.00000   -1.20000
AFIX   0
C11   1   -0.319340    0.249903    0.212362    11.00000    0.03005    0.04038 =
         0.03167   -0.00027   -0.00025    0.00014
AFIX  43
H11   2   -0.403888    0.224411    0.226608    11.00000   -1.20000
AFIX   0
C12   1   -0.228229    0.180580    0.188135    11.00000    0.03079    0.02836 =
         0.02623    0.00187   -0.00347   -0.00169
C13   1    0.029604   -0.162847    0.136639    11.00000    0.02851    0.02717 =
         0.02940    0.00011   -0.00121   -0.00097
C14   1   -0.095435   -0.215826    0.140416    11.00000    0.02699    0.03089 =
         0.04410   -0.00660    0.00270    0.00043
AFIX  43
H14   2   -0.175844   -0.178322    0.151138    11.00000   -1.20000
AFIX   0
C15   1   -0.103650   -0.323653    0.128575    11.00000    0.02986    0.03234 =
         0.05366   -0.00774    0.00261   -0.00570
AFIX  43
H15   2   -0.190300   -0.359136    0.130276    11.00000   -1.20000
AFIX   0
C16   1    0.013151   -0.379715    0.114344    11.00000    0.04068    0.02772 =
         0.04073   -0.00406    0.00232   -0.00009
AFIX  43
H16   2    0.007386   -0.453648    0.106630    11.00000   -1.20000
AFIX   0
C17   1    0.139295   -0.326922    0.111413    11.00000    0.03357    0.03592 =
         0.03932   -0.00009    0.00478    0.00889
AFIX  43
H17   2    0.220256   -0.365090    0.101959    11.00000   -1.20000
AFIX   0
C18   1    0.147449   -0.219071    0.122201    11.00000    0.02639    0.03470 =
         0.03976    0.00331    0.00335   -0.00026
AFIX  43
H18   2    0.233744   -0.183301    0.119744    11.00000   -1.20000
AFIX   0
P101  4    0.374498    0.383365    0.126556    11.00000    0.03344    0.02862 =
         0.03564   -0.00488    0.01170   -0.00587
N101  3    0.512984    0.457896    0.109174    11.00000    0.03141    0.02725 =
         0.03375   -0.00525    0.00804   -0.00406
N102  3    0.458017    0.268908    0.107275    11.00000    0.03112    0.02706 =
         0.02733   -0.00069    0.00313   -0.00368
S101  5    0.225330    0.370531    0.054002    11.00000    0.02988    0.03453 =
         0.05794    0.00218   -0.00069    0.00316
C101  1    0.610909    0.401016    0.078828    11.00000    0.02703    0.02967 =
         0.02538   -0.00418    0.00109   -0.00088
C102  1    0.729361    0.439555    0.054164    11.00000    0.03110    0.03133 =
         0.03027   -0.00446    0.00065   -0.00471
AFIX  43
H102  2    0.750990    0.513248    0.055055    11.00000   -1.20000
AFIX   0
C103  1    0.815042    0.367836    0.028262    11.00000    0.02618    0.04240 =
         0.03184   -0.00323    0.00271   -0.00208
AFIX  43
H103  2    0.896463    0.392592    0.011213    11.00000   -1.20000
AFIX   0
C104  1    0.783162    0.260301    0.026970    11.00000    0.03208    0.03760 =
         0.03143   -0.00426    0.00010    0.00646
AFIX  43
H104  2    0.842587    0.212552    0.008591    11.00000   -1.20000
AFIX   0
C105  1    0.665941    0.221164    0.052059    11.00000    0.03281    0.02758 =
         0.02949   -0.00074   -0.00433    0.00337
AFIX  43
H105  2    0.644859    0.147372    0.051375    11.00000   -1.20000
AFIX   0
C106  1    0.580576    0.292938    0.078135    11.00000    0.02730    0.02878 =
         0.02274    0.00068   -0.00181    0.00000
C107  1    0.367145    0.191838    0.082357    11.00000    0.03215    0.02947 =
         0.02468    0.00068    0.00512   -0.00672
C108  1    0.394085    0.083791    0.084603    11.00000    0.04489    0.02877 =
         0.03341    0.00315    0.00118   -0.00385
AFIX  43
H108  2    0.468884    0.057300    0.106430    11.00000   -1.20000
AFIX   0
C109  1    0.310207    0.014540    0.054487    11.00000    0.05218    0.02906 =
         0.04057   -0.00333    0.00704   -0.00985
AFIX  43
H109  2    0.328929   -0.059631    0.054974    11.00000   -1.20000
AFIX   0
C110  1    0.200162    0.053295    0.023990    11.00000    0.04556    0.04464 =
         0.03813   -0.01036    0.00650   -0.01671
AFIX  43
H110  2    0.143448    0.005411    0.003514    11.00000   -1.20000
AFIX   0
C111  1    0.170746    0.161344    0.022688    11.00000    0.02878    0.05014 =
         0.03875   -0.00278    0.00085   -0.00688
AFIX  43
H111  2    0.094113    0.187034    0.001620    11.00000   -1.20000
AFIX   0
C112  1    0.254022    0.231911    0.052389    11.00000    0.02913    0.03328 =
         0.03192   -0.00001    0.00845   -0.00382
C113  1    0.517811    0.570883    0.116351    11.00000    0.02102    0.02795 =
         0.03288   -0.00352    0.00369   -0.00334
C114  1    0.517521    0.613416    0.168807    11.00000    0.03029    0.03081 =
         0.03087   -0.00099    0.00367    0.00027
AFIX  43
H114  2    0.512340    0.567846    0.199665    11.00000   -1.20000
AFIX   0
C115  1    0.524863    0.723133    0.175845    11.00000    0.03093    0.03249 =
         0.03330   -0.00850    0.00134    0.00130
AFIX  43
H115  2    0.524308    0.752582    0.211593    11.00000   -1.20000
AFIX   0
C116  1    0.533002    0.789661    0.130692    11.00000    0.02594    0.02477 =
         0.04699   -0.00422    0.00064   -0.00057
AFIX  43
H116  2    0.539256    0.864472    0.135579    11.00000   -1.20000
AFIX   0
C117  1    0.531987    0.746725    0.078465    11.00000    0.02821    0.03347 =
         0.03866    0.00559    0.00118    0.00067
AFIX  43
H117  2    0.537639    0.792310    0.047629    11.00000   -1.20000
AFIX   0
C118  1    0.522757    0.637515    0.071033    11.00000    0.02793    0.03551 =
         0.02900   -0.00297   -0.00109   -0.00224
AFIX  43
H118  2    0.519831    0.608410    0.035201    11.00000   -1.20000
AFIX   0
HKLF    4


REM  p21n in P2(1)/n
REM R1 =  0.0350 for    4727 Fo > 4sig(Fo)  and  0.0528 for all    6178 data
REM    397 parameters refined using      0 restraints

END

WGHT      0.0456      0.3039

REM Highest difference peak  0.224,  deepest hole -0.238,  1-sigma level  0.046
Q1    1   0.2398  0.2813  0.0525  11.00000  0.05    0.22
Q2    1   0.1020  0.0592  0.1884  11.00000  0.05    0.22
Q3    1  -0.1451  0.1968  0.1883  11.00000  0.05    0.22
Q4    1   0.4051  0.2236  0.0929  11.00000  0.05    0.22
Q5    1  -0.0466 -0.3457  0.1159  11.00000  0.05    0.21
Q6    1   0.5848  0.3512  0.0724  11.00000  0.05    0.21
Q7    1   0.3047  0.2160  0.0718  11.00000  0.05    0.21
Q8    1  -0.0512  0.1819  0.1593  11.00000  0.05    0.20
Q9    1  -0.0418  0.1027  0.1444  11.00000  0.05    0.20
Q10   1   0.1649 -0.0219  0.2106  11.00000  0.05    0.20
Q11   1   0.5178  0.2776  0.0910  11.00000  0.05    0.20
Q12   1   0.5059  0.6947  0.0777  11.00000  0.05    0.20
Q13   1   0.5407  0.7534  0.1512  11.00000  0.05    0.20
Q14   1   0.4819  0.5976  0.1437  11.00000  0.05    0.20
Q15   1   0.3776  0.1416  0.0786  11.00000  0.05    0.20
Q16   1   0.4642  0.4253  0.1212  11.00000  0.05    0.19
Q17   1  -0.0112 -0.0235  0.1367  11.00000  0.05    0.19
Q18   1   0.0676 -0.3449  0.1061  11.00000  0.05    0.19
Q19   1   0.2099 -0.0199  0.1828  11.00000  0.05    0.19
Q20   1   0.2389  0.0473  0.0502  11.00000  0.05    0.19
;
_shelx_res_checksum   84128

_shelx_hkl_file
;
   0   0   2    0.16    0.74
   0   0  -2    0.01    0.61
   0   0   3    0.28    1.21
   0   0  -3   -0.48    0.99
   0   0   4 3168.07   27.18
   0   0  -4 3166.62   25.21
   0   0   5    1.28    1.97
   0   0  -5    0.82    1.71
   0   0   6    1.17    2.26
   0   0  -6    2.27    1.81
   0   0   7   -0.04    0.68
   0   0   7   -0.30    2.45
   0   0  -7   -0.64    2.02
   0   0   8   41.46    4.25
   0   0   8   40.10    1.35
   0   0  -8   39.62    3.33
   0   0   9   -0.47    2.64
   0   0   9   -0.28    0.51
   0   0  -9   -0.53    2.31
   0   0  10   16.61    3.46
   0   0 -10   16.28    2.93
   0   0  11   -1.19    2.78
   0   0 -11   -0.02    2.48
   0   0  12  514.06   15.28
   0   0 -12  498.39   13.22
   0   0 -12  495.72    9.63
   0   0  13   -1.07    2.62
   0   0 -13   -1.49    2.45
   0   0  14   89.64    7.25
   0   0 -14   92.26    6.47
   0   0  15   -1.05    2.92
   0   0 -15   -0.67    2.26
   0   0  16  460.49   16.76
   0   0 -16  459.69   15.12
   0   0  17   -0.27    2.80
   0   0 -17   -0.20    2.37
   0   0  17    4.34    3.39
   0   0  18   17.14    4.13
   0   0 -18   17.05    3.50
   0   0  18   17.59    5.01
   0   0  18   18.67    2.60
   0   0 -19    1.50    2.10
   0   0  19   -5.08    4.10
   0   0  19   -0.72    2.31
   0   0 -20  223.92    7.61
   0   0  20  228.84   14.18
   0   0  20  225.80    7.63
   0   0 -21   -2.48    2.52
   0   0  21   -3.46    4.10
   0   0  21   -0.43    2.89
   0   0  22    4.33    3.77
   0   0 -22   -0.80    2.26
   0   0  22   -2.28    3.09
   0   0  23   -0.03    3.17
   0   0 -23    2.64    2.32
   0   0 -23    2.51    2.33
   0   0  23    1.14    3.02
   0   0 -24   25.12    3.69
   0   0 -24   29.16    3.51
   0   0  24   34.71    4.21
   0   0 -25    1.87    2.66
   0   0 -25   -0.38    2.17
   0   0  25   -0.25    2.88
   0   0 -26   11.31    2.72
   0   0 -26    7.44    2.92
   0   0  26   11.54    2.60
   0   0  26   14.52    3.36
   0   0 -27    0.29    1.90
   0   0 -27   -1.92    2.26
   0   0  27    3.85    1.92
   0   0  27    2.87    2.70
   0   0 -28   -0.75    1.75
   0   0  28    0.04    2.22
   0   0 -28    0.79    1.95
   0   0  28   -0.26    1.56
   0   0 -29    1.15    1.71
   0   0  29   -1.19    1.22
   0   0  29    1.40    1.88
   0   0  30   61.59    2.03
   0   0 -30   69.86    2.96
   0   0  30   72.68    2.65
   0  -1   0    0.17    0.43
   0   1   0   -0.35    0.69
   0  -1   0    0.74    0.53
   0   1   0   -0.38    0.76
   0  -1  -1    1.54    0.69
   0  -1   1    1.22    0.46
   0  -1   1    0.84    0.84
   0   1   1    1.27    0.86
   0   1  -1    0.83    0.65
   0   1   1    1.98    0.88
   0   1  -1    1.30    0.93
   0  -1  -1    0.88    0.66
   0  -1  -2  694.38    7.94
   0  -1   2  704.34    8.59
   0   1  -2  669.41    8.38
   0   1  -2  694.26    8.50
   0   1   3  456.54    7.78
   0  -1   3  457.25    7.61
   0   1  -3  459.46    7.32
   0  -1  -3  484.38    7.26
   0   1   4  109.79    4.32
   0  -1   4  114.62    4.20
   0  -1   4  104.13    4.28
   0  -1   4  111.59    3.07
   0   1  -4  105.57    3.92
   0  -1  -4  109.46    3.83
   0  -1  -4   98.39    3.15
   0   1   5  795.08   12.86
   0  -1   5  795.50   12.16
   0  -1   5  747.50   12.29
   0   1  -5  773.32   11.51
   0  -1  -5  773.62   11.74
   0  -1  -5  768.41    9.54
   0   1  -5  776.62   11.63
   0  -1   6 2780.50   28.43
   0   1   6 2765.21   29.49
   0   1   6 2729.42   29.12
   0   1  -6 2789.50   27.31
   0  -1  -6 2724.14   23.68
   0  -1  -6 2809.72   27.77
   0   1   7   95.71    5.56
   0   1   7   95.14    5.58
   0  -1   7   98.89    5.35
   0  -1  -7   92.19    3.68
   0   1  -7   94.36    4.92
   0  -1  -7  101.25    4.98
   0  -1   8    1.26    2.48
   0   1   8   -0.67    2.69
   0   1  -8    1.94    2.48
   0  -1  -8    2.51    1.49
   0  -1  -8    3.04    1.96
   0   1   9   19.89    3.77
   0  -1   9   18.04    3.49
   0   1  -9   17.65    3.24
   0  -1  -9   13.97    2.06
   0  -1  -9   21.24    2.86
   0  -1  10   19.90    3.68
   0   1  10   15.19    3.62
   0  -1 -10   17.56    2.23
   0  -1 -10   20.26    2.96
   0   1 -10   23.90    3.67
   0   1  11   29.03    4.61
   0  -1  11   31.65    4.28
   0  -1  11   29.26    4.65
   0   1 -11   31.95    4.10
   0  -1 -11   29.77    3.42
   0  -1 -11   26.44    2.45
   0   1  12   20.76    4.30
   0  -1  12   19.62    4.04
   0  -1  12   18.33    4.24
   0   1 -12   19.60    3.83
   0  -1 -12   16.09    2.97
   0  -1  13    9.40    3.10
   0   1  13    8.49    3.29
   0  -1  13   12.17    4.01
   0  -1 -13   11.28    2.98
   0   1 -13   14.04    3.45
   0   1  14    0.60    2.58
   0  -1  14   -1.60    2.76
   0  -1  14    1.82    3.17
   0  -1 -14   -1.10    2.23
   0   1 -14    0.85    2.39
   0  -1  15   -0.35    3.16
   0   1  15    1.76    3.02
   0  -1  15    0.68    3.19
   0  -1 -15    4.41    2.13
   0   1 -15    2.78    2.63
   0   1  16   15.83    3.90
   0  -1  16   18.24    4.17
   0  -1 -16    9.75    2.62
   0   1 -16   13.40    3.44
   0   1  17    0.03    2.67
   0   1 -17    2.19    2.79
   0  -1  17    0.09    2.89
   0  -1  18    3.76    2.35
   0   1  18    1.70    2.37
   0   1 -18   -0.31    2.44
   0   1  18    5.35    2.61
   0   1 -18    0.46    1.97
   0  -1 -18    2.73    1.90
   0  -1  18   -0.16    3.25
   0  -1  19   87.78    4.73
   0   1  19   92.71    5.00
   0   1 -19   97.06    7.81
   0   1  19   87.78    8.07
   0   1  19   85.23    8.58
   0  -1  19   80.47    8.33
   0  -1 -19   86.20    4.63
   0   1 -19   86.45    4.61
   0   1  20    0.60    2.31
   0   1  20   -4.95    3.94
   0  -1  20   -1.45    3.65
   0   1 -20    2.13    2.23
   0  -1 -20    0.21    2.06
   0  -1  20    3.46    2.72
   0   1  20    2.35    2.63
   0   1  21   19.39    4.72
   0  -1  21    9.29    3.69
   0  -1 -21   17.38    3.02
   0  -1 -21   17.16    2.83
   0   1 -21   16.82    3.00
   0  -1  21   14.39    3.15
   0   1  21   16.40    3.41
   0  -1  22    3.55    3.11
   0   1  22    3.58    3.43
   0  -1 -22    1.16    2.57
   0  -1 -22    0.20    2.21
   0   1 -22    0.20    2.21
   0  -1  22    0.13    2.86
   0   1  22   -0.58    3.06
   0   1  23    8.82    4.03
   0  -1 -23    3.03    2.67
   0   1 -23    2.14    2.33
   0  -1 -23    2.72    2.36
   0   1  23    2.01    3.10
   0  -1  23    2.44    3.00
   0  -1 -24    8.82    2.95
   0  -1 -24    3.75    2.38
   0   1 -24    1.75    2.24
   0  -1  24    6.53    3.11
   0   1  24    4.24    3.13
   0  -1 -25   12.81    2.96
   0   1 -25    7.94    2.94
   0   1 -25    7.36    2.53
   0  -1 -25    7.26    2.42
   0  -1  25    8.98    3.05
   0   1  25    9.65    3.32
   0  -1 -26    3.72    2.34
   0   1 -26    6.26    2.35
   0  -1 -26   10.07    2.79
   0   1 -26    4.63    2.47
   0  -1  26    8.56    2.19
   0   1  26    5.96    2.42
   0  -1  26    8.15    2.90
   0   1  26    7.31    3.23
   0   1 -27    3.04    1.96
   0  -1 -27    1.91    2.05
   0   1  27    1.95    2.66
   0  -1  27    5.25    2.62
   0   1 -27    2.94    2.30
   0  -1 -27    9.24    2.50
   0  -1  27    2.86    1.70
   0   1  27    4.85    2.17
   0   1 -28    0.54    1.66
   0  -1 -28   -0.13    1.94
   0   1  28    0.99    2.33
   0  -1  28   -1.12    2.25
   0   1 -28   -1.61    1.96
   0   1  28   -0.30    1.66
   0  -1  28    0.89    1.41
   0   1 -29    2.29    1.46
   0  -1  29    0.49    1.76
   0  -1 -29    0.21    1.57
   0   1 -29    1.41    1.64
   0  -1  29   -0.45    1.00
   0   1  29    1.51    1.44
   0   1 -30    7.55    1.46
   0  -1 -30    6.41    1.41
   0  -1  30    6.00    0.91
   0   1  30    4.51    1.07
   0   2   0  181.06    4.71
   0  -2   0  181.35    4.24
   0  -2   0  188.00    3.29
   0   2   0  184.78    4.88
   0  -2   0  187.43    3.51
   0   2  -1  106.63    3.89
   0  -2  -1  112.41    3.45
   0   2   1  103.17    3.64
   0   2   1  114.86    3.96
   0  -2   1  116.34    3.34
   0  -2  -1  115.94    2.38
   0  -2   1  110.53    2.46
   0  -2  -1  109.01    3.15
   0   2   1  103.69    3.93
   0  -2   1  112.47    3.85
   0  -2  -2  127.27    4.01
   0  -2   2  130.27    4.41
   0  -2  -2  127.64    3.98
   0   2  -2  132.60    4.13
   0   2  -2  126.74    4.48
   0   2   2  130.83    4.14
   0  -2  -3  105.25    3.90
   0  -2   3  113.50    4.43
   0   2  -3  107.44    4.19
   0   2  -3  112.02    4.50
   0   2   3  117.66    3.96
   0   2   4    9.88    2.50
   0  -2  -4    9.06    1.88
   0  -2   4   10.22    2.37
   0  -2   4    9.65    2.54
   0   2  -4    8.92    2.38
   0  -2  -4   12.66    2.37
   0   2   4   10.17    1.86
   0   2   5   44.69    3.68
   0  -2   5   38.94    3.62
   0   2  -5   43.61    3.76
   0  -2  -5   43.52    3.45
   0  -2   5   39.39    2.25
   0   2   5   45.08    2.78
   0   2   6    7.53    2.63
   0  -2   6    6.04    2.91
   0  -2   6   10.26    1.75
   0   2  -6    8.49    2.84
   0  -2  -6    8.16    2.59
   0   2   7    0.35    2.50
   0  -2   7    1.44    2.88
   0   2  -7   -1.05    2.11
   0  -2  -7    0.23    2.09
   0   2  -7    2.37    2.78
   0   2   8    5.58    2.98
   0  -2   8    8.42    3.35
   0   2  -8    6.27    3.12
   0  -2  -8    7.57    2.63
   0   2   9  107.42    7.01
   0   2   9  108.52    7.01
   0  -2   9   97.92    6.67
   0   2  -9  108.40    6.49
   0  -2  -9  104.04    6.26
   0   2  10   17.30    4.14
   0  -2  10   19.40    4.18
   0  -2 -10   18.47    2.74
   0   2 -10   21.05    3.89
   0   2  11    1.59    3.26
   0  -2  11    1.27    3.25
   0   2 -11    2.89    3.35
   0  -2 -11    1.87    2.05
   0   2  12    2.94    3.16
   0  -2  12    0.36    3.52
   0   2 -12   -0.84    2.72
   0  -2 -12   -0.36    2.12
   0   2  13  562.05   17.63
   0  -2  13  591.43   18.20
   0  -2 -13  548.61   13.47
   0   2 -13  587.55   16.89
   0   2  14  144.25    9.30
   0  -2  14  146.04    9.73
   0   2 -14  134.61    8.60
   0  -2 -14  124.36    6.60
   0   2  15   12.15    3.89
   0  -2  15   10.84    4.00
   0  -2 -15    8.64    2.30
   0   2 -15    9.89    3.67
   0   2  16  111.56    8.77
   0  -2  16  114.19    9.29
   0   2 -16  110.76    8.36
   0   2  17    2.97    2.80
   0   2 -17    1.21    2.99
   0  -2  17    3.11    3.28
   0  -2 -18    5.82    1.97
   0  -2  18    4.27    2.30
   0   2  18    4.53    2.43
   0   2 -18    4.06    2.54
   0   2  18   11.93    3.65
   0   2 -18    9.46    2.17
   0  -2 -18    6.05    2.15
   0  -2  18    9.87    4.82
   0  -2 -19    7.60    2.44
   0   2 -19    6.71    2.22
   0  -2  19    7.92    2.58
   0   2  19    5.40    2.47
   0   2 -19    5.00    3.25
   0   2  19    4.36    3.22
   0  -2 -19    6.96    2.34
   0  -2  19    5.18    3.26
   0   2 -20    2.28    2.32
   0  -2 -20    1.23    2.20
   0  -2  20    1.68    2.46
   0   2  20    1.68    2.61
   0   2 -20    1.09    2.42
   0   2  20    5.52    2.66
   0  -2 -20    0.79    2.09
   0  -2  20   -3.05    3.07
   0  -2 -21   -0.01    2.22
   0   2 -21   -0.16    2.25
   0   2  21    1.69    2.82
   0  -2  21   -0.07    2.53
   0   2  21    4.36    3.97
   0   2  21  -10.78    3.31
   0  -2 -21   -0.32    2.25
   0  -2  21    3.02    3.58
   0   2  21   -4.48    3.62
   0  -2  21    4.68    3.55
   0   2  22   -3.77    3.81
   0  -2 -22   -1.77    2.43
   0   2 -22   -2.20    2.25
   0  -2 -22    0.63    2.16
   0   2  22    2.82    3.21
   0  -2  22    0.40    2.61
   0   2  23    2.96    3.73
   0  -2 -23    0.28    2.31
   0   2 -23    1.34    2.36
   0  -2 -23    2.35    2.28
   0  -2  23    5.71    2.68
   0   2  23    2.24    3.22
   0  -2 -24    1.68    2.59
   0  -2 -24   -0.03    2.41
   0   2 -24   -0.28    2.31
   0  -2  24    1.87    2.60
   0   2  24    6.34    3.33
   0  -2 -25   24.60    3.31
   0   2 -25   19.89    3.15
   0  -2 -25   20.27    3.25
   0   2  25   26.63    3.46
   0  -2  25   21.07    2.65
   0  -2  25   21.10    3.35
   0   2  25   20.70    3.71
   0  -2 -26    8.26    2.52
   0   2 -26    4.83    2.31
   0   2  26    5.03    3.01
   0  -2  26    8.37    2.73
   0   2 -26    5.98    2.81
   0  -2 -26    4.04    2.57
   0  -2  26    5.08    1.70
   0   2  26    4.91    2.38
   0   2 -27   -2.66    2.12
   0  -2 -27    2.52    2.17
   0   2  27   -1.26    2.89
   0  -2  27    2.31    2.29
   0   2 -27   -4.99    2.50
   0  -2  27   -1.02    1.34
   0   2  27    0.17    2.01
   0   2 -28    1.78    1.65
   0   2  28   -2.01    2.43
   0  -2  28    0.27    1.92
   0  -2 -28    0.67    1.77
   0   2 -28   -1.44    1.83
   0   2  28    2.70    1.71
   0  -2  29   17.17    1.36
   0  -2 -29   22.86    2.23
   0   2 -29   15.56    1.89
   0   2 -29   18.26    2.22
   0   2  29   20.88    2.07
   0   2 -30   13.06    1.54
   0  -2 -30   11.59    1.43
   0   2  30   10.69    1.31
   0   3   0   -2.05    2.29
   0  -3   0   -0.62    1.56
   0  -3   0   -0.28    0.89
   0   3   0   -0.04    2.04
   0  -3   0    0.20    1.16
   0   3   1  705.71    8.62
   0   3   1  671.66   11.20
   0  -3  -1  681.00   10.74
   0  -3   1  698.89   10.49
   0   3  -1  678.57   11.96
   0  -3  -1  691.80    7.72
   0  -3  -1  677.93    9.63
   0  -3   1  668.78    8.13
   0  -3   1  721.06   12.06
   0   3   1  676.64   11.90
   0   3  -1  692.42   12.14
   0  -3   2  740.37    8.62
   0  -3  -2  740.96   11.01
   0  -3  -2  753.93   12.26
   0  -3   2  792.35   12.92
   0   3   2  758.83   12.99
   0  -3   2  791.22   11.23
   0   3   2  763.27   10.00
   0  -3  -2  748.59   11.84
   0   3  -2  754.71   11.97
   0   3  -2  767.52   13.03
   0  -3  -3  139.74    5.35
   0  -3   3  133.88    5.71
   0   3   3  137.91    5.38
   0   3  -3  128.82    5.22
   0   3  -3  140.77    5.99
   0  -3  -4   -0.12    1.72
   0  -3   4    0.46    2.39
   0   3  -4   -1.33    2.87
   0   3   4    0.66    2.56
   0   3  -4    1.21    1.99
   0  -3  -5   11.27    2.39
   0  -3   5    9.14    2.82
   0   3   5   11.55    2.69
   0  -3   5   12.27    1.45
   0   3  -5   12.35    3.36
   0  -3  -5   10.86    2.66
   0   3   6   28.44    3.90
   0  -3   6   28.58    3.79
   0  -3   6   27.57    2.01
   0   3   6   29.93    3.10
   0   3  -6   24.96    3.73
   0  -3  -6   27.11    3.37
   0   3   7   29.19    4.12
   0  -3   7   31.91    4.28
   0  -3   7   28.14    4.02
   0  -3  -7   32.81    3.79
   0   3   7   30.98    3.02
   0   3  -7   32.19    4.27
   0   3   8   21.16    3.83
   0  -3   8   20.33    3.88
   0  -3   8   20.18    4.04
   0   3  -8   17.23    3.30
   0  -3  -8   18.86    3.40
   0   3  -8   24.03    4.19
   0   3   8   22.31    2.72
   0   3   9    7.42    3.14
   0  -3   9    7.75    3.58
   0  -3   9    4.85    2.92
   0   3  -9    5.11    2.50
   0   3  -9    8.52    3.39
   0   3   9    6.58    2.12
   0  -3  -9    8.10    2.97
   0   3  10    1.76    3.03
   0  -3  10    0.10    3.33
   0   3 -10   -1.05    3.43
   0  -3 -10   -0.99    2.61
   0   3  10    0.88    1.94
   0   3  11    3.42    3.37
   0   3  11    0.37    2.73
   0  -3  11   -0.99    3.21
   0   3  11   -0.42    1.89
   0  -3 -11    0.56    2.74
   0   3 -11   -0.53    3.05
   0   3  12    8.09    3.58
   0  -3  12   10.07    4.16
   0  -3 -12    6.71    2.03
   0   3 -12    5.66    3.37
   0   3  13  116.90    8.66
   0  -3  13  111.92    8.61
   0  -3 -13  106.53    5.63
   0   3 -13  108.02    7.95
   0   3  14  113.57    8.67
   0  -3  14  115.47    8.84
   0   3 -14  121.16    8.70
   0   3  15    0.86    2.99
   0  -3  15    4.74    3.61
   0   3 -15    1.35    3.03
   0   3  16    2.85    2.89
   0   3 -16   -1.75    3.31
   0  -3  16   -0.61    2.96
   0   3 -17  212.19   12.40
   0   3  17  196.73    6.11
   0   3  17  226.12   12.89
   0  -3 -17  207.53    6.80
   0   3 -17  203.85    6.58
   0  -3  17  203.66   12.48
   0  -3  17  222.42   13.16
   0   3 -18  233.11   12.90
   0  -3  18  236.76    6.49
   0   3  18  246.95    7.30
   0   3  18  251.58   13.83
   0  -3 -18  230.47    7.76
   0  -3  18  264.72   14.73
   0  -3  18  249.83   14.06
   0   3 -18  239.06    7.53
   0  -3  18  234.74    6.04
   0  -3 -18  242.21    7.29
   0  -3 -19    8.76    2.32
   0   3 -19    1.31    2.32
   0   3  19    6.84    2.80
   0  -3  19    7.51    2.55
   0   3 -19   12.41    2.66
   0   3  19   19.94    4.22
   0   3 -19    3.65    1.64
   0  -3 -19    6.41    2.48
   0  -3  19   13.50    4.74
   0  -3  19   12.07    4.07
   0   3  20   70.92    8.11
   0   3 -20   75.44    7.45
   0  -3  20   66.20    4.32
   0   3  20   71.82    4.63
   0   3  20   67.55    7.01
   0  -3 -20   65.83    4.78
   0   3 -20   71.61    3.59
   0  -3 -20   65.13    4.51
   0   3 -20   71.42    4.71
   0  -3  20   60.41    7.27
   0  -3 -21   76.81    5.24
   0   3  21   88.35    5.33
   0  -3  21   78.47    4.76
   0   3 -21   82.36    5.09
   0  -3 -21   79.33    4.93
   0   3  21   78.03    8.52
   0   3  22    6.53    3.23
   0  -3  22    4.37    2.49
   0  -3 -22    4.96    2.55
   0   3 -22    5.98    2.32
   0  -3 -22    7.25    2.65
   0   3  22    2.09    3.36
   0   3  23   12.02    3.45
   0  -3  23    8.10    2.83
   0  -3 -23    7.32    2.66
   0   3 -23   10.37    2.75
   0  -3 -23    8.61    2.57
   0  -3 -24    5.94    2.63
   0   3  24    7.25    3.17
   0  -3  24    2.65    2.45
   0  -3 -24    4.93    2.32
   0   3 -24    4.55    2.51
   0   3  24    7.82    3.02
   0  -3 -25    7.01    2.75
   0   3  25    9.74    3.30
   0  -3  25    3.84    2.57
   0   3 -25    0.63    2.19
   0   3  25    2.97    2.36
   0  -3 -26    4.08    2.24
   0  -3  26    3.02    2.15
   0   3  26    4.02    2.74
   0   3 -26    4.09    2.20
   0   3  26    4.33    2.26
   0   3 -27   -0.95    1.98
   0  -3 -27   -0.39    1.94
   0  -3  27    0.20    1.91
   0   3  27   -3.61    2.72
   0   3 -27    0.30    2.07
   0   3  27    0.30    1.94
   0   3 -28   -0.01    1.58
   0  -3 -28    3.17    1.83
   0  -3  28    2.73    1.54
   0   3 -28    1.50    1.72
   0   3  28    2.80    1.77
   0   3  29    0.84    1.28
   0  -3 -29    2.33    1.39
   0   3 -29    3.89    1.54
   0   3 -29    1.98    1.22
   0  -3 -30    8.56    1.17
   0   3 -30    8.65    1.26
   0   3  30    7.80    1.12
   0   3  30    9.16    1.11
   0  -4   0   12.78    1.12
   0  -4   0   11.74    2.31
   0   4   0   11.24    2.98
   0  -4   0   11.30    1.39
   0   4   0   12.84    2.86
   0  -4   0    9.84    1.57
   0  -4   1    9.39    2.13
   0  -4  -1   11.54    2.35
   0   4  -1    9.15    3.09
   0   4   1    8.82    1.50
   0  -4  -1    9.25    1.19
   0  -4   1    9.16    1.46
   0  -4  -1    9.89    1.88
   0   4   1    8.97    2.82
   0  -4   1    8.00    1.45
   0   4  -1   10.11    2.77
   0  -4  -2   14.60    2.54
   0  -4   2   14.29    1.52
   0  -4  -2   17.30    2.30
   0   4   2   14.49    2.96
   0  -4   2   17.05    3.21
   0   4  -2   16.83    3.25
   0   4   2   15.71    2.06
   0   4  -2   14.82    3.20
   0  -4  -2   16.52    2.55
   0   4  -2   13.71    2.40
   0  -4   2   15.16    2.49
   0  -4  -3   21.44    3.00
   0  -4  -3   19.89    2.72
   0  -4   3   22.81    3.53
   0   4   3   17.59    2.37
   0   4  -3   24.95    3.90
   0  -4   3   20.21    2.56
   0   4  -3   23.20    3.02
   0  -4  -4    4.33    2.28
   0  -4  -4    3.74    2.21
   0  -4   4    4.62    2.78
   0   4  -4    1.70    2.15
   0   4  -4    2.02    3.26
   0   4   4    3.86    2.05
   0  -4  -5  161.23    7.08
   0  -4   5  158.94    7.50
   0   4   6   -1.51    2.84
   0  -4  -6    0.44    2.01
   0  -4   6    0.28    2.89
   0  -4   6   -0.24    0.95
   0   4  -6   -0.33    3.25
   0   4   6   -1.56    2.25
   0  -4  -6   -0.53    2.38
   0   4   7   15.78    3.88
   0  -4   7   14.82    3.83
   0   4   7   17.40    3.25
   0  -4  -7   15.34    3.26
   0   4  -7   13.94    4.12
   0   4   8    6.59    3.18
   0  -4   8    5.24    3.33
   0   4  -8    6.90    3.73
   0   4   8    7.95    2.89
   0  -4  -8    5.77    3.01
   0   4   9   34.94    4.81
   0  -4   9   31.29    4.83
   0  -4  -9   29.35    4.25
   0   4   9   41.67    3.99
   0   4  -9   29.78    3.99
   0   4  -9   31.86    5.07
   0   4  10   57.14    6.11
   0  -4  10   62.92    6.06
   0   4  10   67.04    4.64
   0   4 -10   58.63    6.33
   0   4 -10   49.49    5.02
   0  -4 -10   62.77    5.91
   0   4  11   11.17    3.56
   0  -4  11   10.59    4.01
   0   4 -11   13.60    4.15
   0  -4 -11   13.25    3.67
   0   4  11   12.40    2.65
   0   4  12    5.01    3.49
   0   4  12    2.06    2.78
   0  -4  12    3.46    2.96
   0  -4 -12    2.90    2.84
   0   4 -12    5.36    3.45
   0   4  13   50.67    6.33
   0   4  13   48.58    6.27
   0  -4  13   48.82    6.27
   0   4 -13   45.68    5.88
   0   4  14   46.82    6.54
   0  -4  14   45.62    6.09
   0   4 -14   47.03    6.26
   0   4  15   57.48    6.92
   0  -4  15   44.26    6.04
   0   4 -15   49.38    6.44
   0   4  16    2.88    2.67
   0   4 -16    3.01    3.39
   0  -4  16   -1.61    3.14
   0  -4 -17   16.28    2.45
   0  -4  17   16.82    2.25
   0   4 -17   15.93    4.80
   0   4  17   13.81    2.85
   0   4 -17   18.86    2.83
   0   4  17   17.85    4.35
   0   4 -17   13.40    2.10
   0  -4 -17   14.62    2.53
   0  -4  17   12.49    4.33
   0  -4  18   19.18    2.52
   0  -4 -18   21.07    2.82
   0   4 -18   29.04    5.69
   0   4  18   22.09    5.39
   0   4  18   20.83    3.01
   0   4  18   19.41    4.45
   0   4 -18   22.38    3.16
   0   4 -18   18.01    2.42
   0  -4 -18   20.59    3.05
   0  -4  18   18.98    4.91
   0  -4  19   22.05    2.80
   0  -4 -19   23.43    3.04
   0   4  19   23.81    5.43
   0   4 -19   20.59    4.63
   0   4  19   22.34    3.34
   0  -4  19   18.96    2.76
   0   4 -19   27.33    3.26
   0  -4 -19   25.32    5.50
   0   4  19   31.88    5.22
   0   4 -19   24.65    2.67
   0  -4 -19   23.73    3.29
   0  -4  19   24.99    5.42
   0  -4 -20    0.25    2.19
   0   4  20   -0.74    3.45
   0   4  20    0.80    2.97
   0  -4  20   -1.09    2.24
   0  -4 -20    4.41    3.78
   0   4  20    2.26    3.07
   0   4 -20   -0.40    2.29
   0   4 -20   -1.87    2.01
   0  -4 -20    1.26    2.25
   0  -4  20    0.36    2.97
   0  -4  21   42.88    3.58
   0   4  21   51.91    4.41
   0   4  21   50.50    7.30
   0  -4 -21   47.15    4.07
   0   4 -21   46.97    4.17
   0   4 -21   48.97    3.20
   0  -4 -21   46.83    4.26
   0   4  22    0.68    2.92
   0  -4  22    1.45    2.19
   0  -4 -22    0.59    2.53
   0   4  22    1.43    3.23
   0   4 -22    0.07    2.52
   0  -4 -23    3.74    2.70
   0   4  23    5.39    2.65
   0  -4  23    3.84    2.30
   0   4  23    0.96    2.95
   0   4 -23    2.82    2.36
   0  -4 -24   -0.94    2.57
   0   4  24   -0.24    2.27
   0  -4  24    0.81    2.12
   0   4  24    0.03    2.94
   0   4 -24   -0.70    2.36
   0  -4 -25    1.86    2.28
   0   4  25    2.55    2.39
   0  -4  25    0.92    2.13
   0   4  25   -2.87    2.95
   0   4 -25    0.99    2.38
   0  -4 -26   -0.79    2.05
   0   4  26    0.47    1.99
   0  -4  26    2.50    1.79
   0   4  26   -0.98    2.56
   0   4 -26   -0.79    2.16
   0   4  27    1.14    1.80
   0   4 -27   -3.15    1.94
   0   4 -27    1.28    1.89
   0  -4 -27   -0.36    1.85
   0   4  28    1.99    1.51
   0   4 -28    4.52    1.73
   0   4 -28    4.25    1.60
   0  -4 -28    4.84    1.59
   0   4  29   -1.84    1.19
   0  -4 -29   -0.33    1.10
   0   4 -29    2.28    1.24
   0   4 -29   -1.07    0.99
   0  -5   0    0.34    1.30
   0  -5   0   -0.26    1.84
   0   5   0    0.90    2.67
   0  -5   0    0.23    0.97
   0   5   0    0.09    2.72
   0  -5   1 1071.95   13.16
   0  -5  -1 1109.47   15.08
   0  -5  -1 1135.66   18.12
   0  -5   1 1120.38   17.57
   0   5  -1 1151.33   20.28
   0   5  -1 1174.17   18.31
   0  -5   1 1107.64   13.84
   0  -5  -1 1115.02   11.81
   0   5  -1 1153.93   20.77
   0   5   1 1118.20   20.43
   0  -5   2   70.58    2.88
   0  -5  -2   77.93    5.26
   0  -5  -2   81.89    4.33
   0   5  -2   79.50    5.72
   0   5  -2   75.39    4.82
   0   5   2   71.18    3.59
   0  -5  -2   79.46    5.02
   0  -5   2   77.69    4.64
   0  -5   2   79.81    3.88
   0   5  -2   77.27    5.72
   0   5   2   71.39    5.53
   0   5  -3  177.58    8.49
   0   5  -3  174.38    7.37
   0   5   3  166.18    5.83
   0  -5   3  179.86    6.83
   0   5  -3  167.71    8.23
   0  -5  -3  180.80    7.92
   0  -5  -3  176.66    6.64
   0  -5   4   66.40    4.40
   0   5   4   63.38    4.13
   0   5  -4   61.09    4.88
   0   5  -4   71.02    5.90
   0  -5   4   69.20    5.72
   0  -5  -4   63.35    4.41
   0  -5  -4   67.82    5.25
   0  -5   5    1.14    1.82
   0   5  -5    2.81    3.43
   0   5   5    1.31    1.83
   0  -5   5   -1.40    2.85
   0  -5  -5    1.47    2.24
   0  -5  -5   -0.48    2.42
   0  -5   6   32.66    3.45
   0   5   6   31.12    3.53
   0  -5  -6   37.16    4.25
   0   5  -6   43.11    5.58
   0  -5   6   34.78    4.86
   0  -5  -6   32.35    4.01
   0  -5  -6   34.87    4.01
   0   5   7    2.84    2.39
   0   5  -7    2.33    3.20
   0  -5  -7    0.29    2.52
   0  -5   7   -0.28    3.00
   0   5   7    1.23    2.93
   0  -5  -7    3.81    2.87
   0   5  -8   31.64    5.15
   0  -5  -8   38.27    4.68
   0  -5   8   33.83    4.80
   0   5   8   33.09    4.82
   0   5  -9    3.21    3.47
   0  -5  -9    1.05    2.66
   0  -5   9    5.44    3.37
   0   5   9    0.31    2.68
   0  -5 -10    2.85    2.77
   0   5 -10    2.18    3.83
   0   5 -10   -0.27    2.00
   0  -5  10   -0.58    3.15
   0   5  10   -0.28    3.11
   0  -5 -11  201.10   10.48
   0   5 -11  215.77   11.67
   0  -5  11  221.98   11.54
   0   5  11  203.47   11.63
   0   5 -12  186.77   11.31
   0  -5 -12  183.11   10.65
   0  -5  12  186.28   10.90
   0   5  12  179.39   11.30
   0   5 -13  123.92    9.56
   0  -5 -13  116.11    8.82
   0  -5  13  126.94    9.41
   0   5  13  100.32    8.85
   0   5  13  121.79    9.58
   0   5 -14   10.84    3.97
   0   5  14   14.41    4.42
   0  -5  14    7.55    3.43
   0   5  14   12.76    4.40
   0   5  14   14.84    4.62
   0   5 -15  145.26   10.81
   0   5  15  131.43    9.80
   0   5  15  127.21   10.27
   0   5 -15  134.74    5.34
   0  -5  15  132.09    9.85
   0   5  16  109.39    9.22
   0   5 -16  115.81    9.85
   0   5  16  104.21    4.59
   0   5  16  112.56    9.83
   0  -5 -16  109.27    9.76
   0   5 -16  108.72    4.68
   0  -5 -16  111.05    5.23
   0   5 -16  108.49    5.30
   0  -5  16  113.20    4.35
   0  -5  16  114.97    9.49
   0   5  17   84.57    8.43
   0   5 -17   93.96    8.70
   0   5  17   91.92    4.59
   0  -5 -17  102.89    9.51
   0   5  17   90.94    8.64
   0  -5 -17   86.74    4.96
   0  -5  17   92.81    4.23
   0   5 -17   91.32    5.09
   0  -5  17   99.55    9.18
   0   5  18   43.60    6.43
   0   5 -18   38.22    6.31
   0   5  18   38.51    3.56
   0   5  18   42.22    5.99
   0   5 -18   36.50    3.61
   0  -5 -18   35.90    6.06
   0  -5 -18   39.55    3.83
   0   5 -18   43.64    3.23
   0  -5  18   40.07    3.23
   0  -5  18   38.92    6.22
   0   5  19    4.51    4.06
   0   5 -19   -4.32    2.97
   0   5  19    4.92    2.54
   0   5 -19    4.96    2.46
   0  -5 -19    6.46    3.83
   0   5  19    4.99    3.63
   0   5 -19    4.16    1.86
   0  -5 -19    3.31    2.28
   0  -5  19    6.65    2.23
   0  -5  19   10.38    3.86
   0   5  20    8.61    2.64
   0   5 -20    6.92    2.53
   0   5 -20   10.01    2.23
   0  -5 -20    8.72    2.74
   0   5  20   11.72    4.77
   0  -5  20    9.39    2.21
   0  -5 -21    7.16    2.75
   0   5 -21    8.20    2.24
   0   5 -21    7.05    2.69
   0   5  21    6.52    2.62
   0   5  21   13.78    4.27
   0   5  21    7.60    2.66
   0  -5 -22   -0.18    2.25
   0   5 -22    0.19    1.73
   0   5  22    0.43    2.50
   0   5  22   -3.07    2.92
   0   5 -22    1.12    2.31
   0  -5 -23   15.86    2.92
   0   5  23   14.52    2.68
   0   5  23   15.99    3.15
   0   5 -23   17.63    3.03
   0  -5 -24   -0.33    2.02
   0   5  24    2.60    2.21
   0   5  24    0.74    2.64
   0   5 -24    2.32    2.45
   0  -5 -25   10.01    2.40
   0   5 -25    9.35    2.52
   0   5  25    8.35    2.35
   0  -5 -26    0.35    1.77
   0   5 -26    0.40    1.84
   0   5  26   -1.43    1.83
   0   5 -27   23.45    2.46
   0  -5 -27   22.14    2.28
   0   5 -27   18.36    2.20
   0   5  27   15.44    1.36
   0   5  27   20.88    2.32
   0  -5 -28    1.67    1.23
   0   5 -28   -0.47    1.19
   0   5 -28    1.80    1.31
   0   5  28    1.19    1.26
   0  -5 -29   18.75    1.33
   0   5 -29   18.17    1.41
   0   5  29   18.90    1.40
   0  -6   0    0.77    1.84
   0   6   0    1.10    2.77
   0  -6   0    1.19    1.23
   0   6  -1  141.97    6.73
   0   6  -1  133.81    7.66
   0  -6  -1  131.50    6.64
   0  -6   1  130.96    6.41
   0  -6   1  126.88    4.21
   0   6   1  129.34    7.68
   0   6  -1  128.03    7.94
   0  -6  -1  135.39    5.14
   0  -6  -1  128.91    7.28
   0  -6   2   48.22    4.03
   0   6  -2   45.55    5.13
   0   6  -2   46.26    4.19
   0  -6   2   48.04    3.03
   0  -6  -2   50.69    4.96
   0  -6  -2   46.05    3.50
   0   6  -2   45.13    5.11
   0  -6  -3   19.57    3.53
   0  -6  -3   18.37    2.70
   0  -6   3   18.43    2.32
   0   6  -3   14.29    3.67
   0   6  -3   17.37    3.20
   0   6  -3   15.92    4.13
   0  -6   3   17.13    2.75
   0  -6  -4    1.95    1.92
   0  -6  -4    2.38    2.36
   0   6  -4    2.43    3.05
   0   6  -4    0.92    1.97
   0   6  -4    1.59    3.26
   0  -6   4    2.15    2.08
   0   6   4    1.43    1.60
   0  -6  -5   71.25    5.11
   0  -6  -5   69.61    5.86
   0  -6   5   74.95    6.52
   0   6  -5   63.45    6.30
   0  -6   5   73.78    5.14
   0   6   5   73.40    4.64
   0   6  -5   79.59    6.87
   0  -6  -6   20.04    3.23
   0  -6  -6   19.08    3.71
   0  -6   6   26.40    4.54
   0   6   6   25.93    3.36
   0  -6   6   21.52    3.22
   0   6  -6   20.56    4.54
   0  -6  -6   21.04    3.64
   0   6   7  174.07   10.22
   0  -6  -7  173.29    8.62
   0  -6  -7  175.63    9.36
   0  -6   7  185.16   10.07
   0   6  -7  177.01   10.21
   0   6   7  176.59    7.96
   0  -6   7  186.58    8.25
   0  -6  -7  195.99    9.46
   0  -6  -8   36.92    4.54
   0   6   8   31.04    5.33
   0  -6   8   36.25    5.29
   0  -6  -8   36.96    4.70
   0   6   8   35.66    4.25
   0   6  -8   33.16    5.42
   0  -6   8   31.34    3.77
   0   6   9    7.54    3.32
   0  -6  -9    6.84    2.89
   0  -6   9    3.03    3.01
   0   6  -9    5.44    3.72
   0   6   9    4.88    2.66
   0  -6   9    4.42    2.12
   0  -6  -9    4.44    2.68
   0  -6 -10   20.26    3.99
   0   6  10   14.03    4.23
   0  -6  10   17.13    3.77
   0   6 -10    9.39    4.05
   0   6 -10   13.86    3.17
   0  -6 -10   13.88    3.65
   0   6  10    9.91    3.55
   0   6  11   27.18    5.09
   0  -6 -11   28.90    4.72
   0  -6  11   34.32    5.13
   0   6  11   35.70    4.99
   0   6 -11   25.04    4.10
   0  -6 -11   42.43    5.40
   0   6 -11   34.55    5.69
   0   6  12    2.30    2.54
   0  -6 -12    3.48    2.91
   0  -6  12    2.03    2.88
   0   6 -12    0.75    3.26
   0   6  12    4.81    3.18
   0  -6 -12    0.89    2.58
   0   6  13   10.24    3.76
   0  -6 -13   10.49    3.90
   0   6  13   12.03    4.06
   0  -6 -13    7.67    2.99
   0   6 -13   11.08    3.94
   0  -6  13    7.63    3.36
   0   6 -14    1.24    1.94
   0  -6 -14    3.38    3.11
   0   6  14    0.92    3.38
   0   6  14    0.07    3.36
   0  -6 -14    0.35    1.69
   0   6 -14    0.09    1.34
   0   6  14    2.50    3.00
   0   6 -14    3.26    3.53
   0  -6  14   -3.38    3.02
   0   6 -15  260.95   14.67
   0   6  15  225.42   12.73
   0   6  15  226.82    5.98
   0  -6 -15  242.02   13.75
   0   6  15  248.37   14.48
   0  -6 -15  240.81    7.49
   0   6 -15  231.53    7.04
   0  -6  15  235.47    6.32
   0   6 -15  228.57    7.62
   0  -6  15  267.46   14.38
   0   6 -16    2.97    3.51
   0   6  16   12.95    5.00
   0   6  16    3.19    2.09
   0   6 -16    5.13    2.16
   0  -6 -16    9.44    3.80
   0  -6 -16    6.16    2.06
   0   6 -16    5.88    1.78
   0  -6  16    7.28    2.02
   0  -6  16    3.48    3.55
   0   6 -17   24.39    4.94
   0   6  17   20.70    4.87
   0   6  17   20.46    2.79
   0   6 -17   13.49    2.60
   0   6  17   17.07    4.01
   0  -6 -17   22.26    4.91
   0  -6 -17   21.96    2.98
   0  -6  17   18.71    2.62
   0  -6  17   13.64    4.56
   0   6 -18   -4.71    3.08
   0   6  18   -3.21    3.64
   0   6  18   -3.38    2.68
   0   6  18    2.59    2.12
   0   6 -18   -1.30    2.40
   0  -6 -18   -0.05    2.18
   0  -6  18    1.50    2.06
   0  -6  18   -1.63    2.81
   0   6  19   54.64    3.94
   0   6  19   49.37    3.92
   0  -6 -19   45.10    3.97
   0   6 -19   49.30    3.59
   0   6  19   44.34    6.50
   0   6 -19   46.93    4.11
   0  -6  19   46.22    3.45
   0   6  20   -1.24    2.49
   0   6 -20    1.55    2.44
   0   6  20   -1.91    2.06
   0  -6 -20   -1.16    2.34
   0   6 -20   -0.42    1.88
   0   6  20    0.18    3.36
   0  -6  20    1.09    2.14
   0   6  21   35.86    3.46
   0  -6 -21   37.41    3.83
   0   6 -21   34.48    3.02
   0   6 -21   34.40    3.91
   0   6  21   38.32    3.63
   0  -6 -22    0.54    2.02
   0   6 -22   -0.05    1.69
   0   6  22   -0.06    2.02
   0   6 -22    1.15    2.37
   0  -6 -23   -1.45    2.16
   0   6 -23    1.59    2.29
   0   6  23    0.41    1.95
   0  -6 -24    1.36    2.09
   0   6 -24    2.45    2.26
   0   6  24   -0.38    1.89
   0  -6 -25   35.43    3.03
   0   6 -25   30.91    3.03
   0   6  25   35.48    2.92
   0  -6 -26    2.06    1.63
   0   6 -26    2.59    1.84
   0   6  26   -1.79    1.57
   0  -6 -27   17.12    1.80
   0   6  27   14.33    1.24
   0   6 -27   16.62    1.93
   0   6 -27   20.42    2.03
   0   6  27   17.79    1.81
   0   6 -28    1.46    1.02
   0   6  28    1.87    0.95
   0  -6 -28   -0.08    0.87
   0   7   0   -0.32    1.78
   0  -7   0    1.77    2.07
   0   7   0    2.23    2.65
   0  -7   0   -0.72    2.33
   0  -7   1  123.56    6.83
   0   7  -1  116.84    6.60
   0  -7  -1  114.55    6.78
   0   7   1  124.82    6.50
   0  -7  -1  120.03    7.79
   0   7  -1  119.50    8.08
   0   7   1  118.26    8.00
   0  -7   2    1.16    1.67
   0   7  -2    0.27    1.89
   0  -7  -2    0.07    2.22
   0   7  -2   -0.97    2.40
   0   7  -2    2.87    3.17
   0   7  -3   -0.72    2.15
   0  -7   3    1.53    1.96
   0  -7  -3    2.43    2.72
   0  -7  -3    0.32    1.40
   0   7  -3   -1.59    2.51
   0   7  -3   -1.05    2.99
   0  -7  -4   46.85    5.22
   0  -7  -4   45.32    3.87
   0   7  -4   35.11    4.97
   0  -7   4   51.57    4.40
   0   7  -4   45.94    5.58
   0  -7  -5   -1.41    2.39
   0  -7  -5   -1.21    1.89
   0   7  -5    1.15    2.58
   0  -7   5    0.82    1.67
   0  -7  -5   -0.30    2.11
   0   7  -5    1.44    3.32
   0  -7  -6    4.44    2.38
   0  -7  -6    2.03    1.80
   0   7  -6    0.76    2.65
   0  -7   6    2.11    1.58
   0   7  -6    5.94    3.60
   0   7   6    4.55    1.87
   0  -7  -6    4.08    2.39
   0   7   7    5.59    3.24
   0  -7  -7    2.37    2.22
   0  -7  -7    2.36    1.90
   0   7  -7    4.21    3.41
   0  -7   7    3.02    1.97
   0   7  -7    6.20    4.01
   0   7   7    2.52    2.34
   0  -7  -7    2.85    2.15
   0   7   8    4.31    3.15
   0  -7  -8    0.24    2.35
   0   7  -8    2.41    3.04
   0  -7   8    0.07    2.82
   0  -7  -8    3.26    2.52
   0   7   8    0.09    2.05
   0   7  -8    2.48    3.45
   0  -7  -9   32.96    4.59
   0   7   9   32.07    5.46
   0  -7   9   39.53    5.70
   0   7  -9   31.83    5.42
   0   7   9   26.91    3.98
   0  -7  -9   40.93    5.37
   0  -7 -10  109.71    8.13
   0   7  10  103.36    9.11
   0  -7  10  117.41    8.96
   0   7 -10   98.95    8.92
   0  -7 -10  107.20    8.18
   0   7  10  104.70    7.42
   0  -7 -11   39.90    5.40
   0   7  11   35.38    5.75
   0   7 -11   44.27    6.63
   0   7  11   45.58    5.39
   0  -7 -11   45.28    5.78
   0  -7  11   50.35    6.47
   0   7  12  117.43   10.04
   0  -7 -12  116.55    8.77
   0   7 -12  114.84    4.98
   0  -7 -12  116.95    4.77
   0  -7 -12  115.48    8.98
   0   7  12  101.10    7.99
   0   7 -12  124.25   10.27
   0  -7  12  125.05    9.65
   0  -7  13    0.94    1.47
   0  -7 -13   -1.30    1.63
   0   7 -13   -0.33    1.61
   0   7 -13   -3.46    4.06
   0   7  13   -0.52    3.10
   0  -7 -13   -0.89    2.40
   0   7 -13   -0.97    1.87
   0   7  13   -0.94    3.81
   0  -7 -13    0.32    2.23
   0  -7  13    1.35    3.19
   0  -7 -14   27.34    3.01
   0   7 -14   25.40    2.84
   0   7 -14   30.98    5.74
   0   7  14   25.74    4.97
   0   7 -14   29.68    3.39
   0   7  14   26.19    5.05
   0   7  14   21.52    4.36
   0   7  14   21.52    2.11
   0  -7 -14   22.95    4.47
   0  -7  14   20.95    4.80
   0  -7 -15   11.54    2.40
   0   7 -15   15.25    2.58
   0   7 -15    4.10    3.66
   0   7  15   17.21    4.50
   0  -7  15   14.45    4.13
   0  -7 -15   12.45    4.04
   0   7 -15   12.37    2.71
   0   7  15   10.94    1.89
   0   7  15   16.36    4.49
   0   7  15   16.05    4.62
   0   7  16   56.60    7.10
   0  -7 -16   41.51    5.71
   0   7  16   45.74    3.23
   0   7 -16   42.95    6.49
   0   7  16   38.62    5.87
   0   7 -16   39.85    3.70
   0  -7 -16   40.15    3.60
   0  -7  16   48.02    3.66
   0   7 -16   40.17    3.87
   0  -7  16   37.43    6.03
   0   7 -17   -1.38    1.70
   0  -7 -17    1.59    2.23
   0   7 -17   -0.58    2.48
   0   7  17    1.05    1.83
   0  -7  17    1.89    2.21
   0  -7 -18   32.94    3.51
   0   7  18   25.99    5.11
   0   7  18   29.03    2.97
   0   7 -18   32.20    3.76
   0  -7  18   30.89    3.27
   0  -7 -19    0.14    2.22
   0   7 -19    0.83    1.99
   0   7  19    2.31    3.07
   0  -7  19    4.71    2.26
   0   7  19    1.12    1.80
   0   7 -19    2.13    2.46
   0   7 -20    1.97    2.23
   0  -7 -20    2.20    2.14
   0  -7  20    3.14    2.09
   0   7 -20    2.99    2.60
   0   7  20    3.76    1.91
   0  -7 -21    0.30    2.27
   0   7 -21    0.86    1.77
   0   7 -21   -2.78    2.68
   0   7  21    1.54    1.76
   0  -7 -22    6.05    2.23
   0   7 -22    6.00    1.86
   0   7  22    5.01    1.98
   0   7 -22    5.46    2.44
   0  -7 -23   20.84    2.74
   0  -7 -23   18.78    1.89
   0   7 -23   21.61    3.09
   0   7  23   23.01    2.57
   0  -7 -24    4.90    1.98
   0   7 -24   11.99    2.46
   0   7  24    8.17    1.89
   0  -7 -25    1.65    1.57
   0   7 -25    0.77    1.78
   0   7  25   -1.21    1.48
   0  -7 -26    0.02    1.32
   0   7 -26    1.27    1.49
   0   7  26    0.76    0.96
   0   7  26    1.10    1.19
   0  -7 -27   11.02    1.22
   0   7 -27   10.29    1.33
   0   7 -27    7.72    1.21
   0   8   0  127.39    8.83
   0  -8   0  119.70    8.32
   0  -8   1  118.72    7.01
   0   8  -1  112.76    8.28
   0  -8  -1  111.21    8.10
   0  -8   1  105.12    7.97
   0   8  -2   23.84    3.64
   0  -8   2   23.16    3.30
   0   8  -2   25.03    4.38
   0  -8  -2   20.32    3.90
   0   8  -3   58.56    6.43
   0  -8   3   55.21    4.75
   0  -8  -3   66.71    6.39
   0   8  -3   56.98    6.18
   0  -8   4    9.34    2.26
   0  -8  -4    6.14    2.44
   0  -8  -4   10.73    3.26
   0   8  -4    7.41    3.11
   0   8  -4    6.93    3.40
   0  -8  -5   23.89    3.82
   0  -8  -5   24.95    4.43
   0   8  -5   31.75    5.16
   0   8  -6   26.87    5.08
   0  -8  -6   23.66    4.01
   0   8  -6   21.83    4.29
   0  -8  -6   20.76    4.04
   0  -8  -7   89.81    7.21
   0   8  -7  110.90    9.28
   0   8  -7   90.59    8.17
   0   8   7   91.26    8.40
   0   8  -8    0.13    3.47
   0  -8  -8    0.43    2.31
   0   8   8    4.30    3.25
   0   8  -8    2.46    2.49
   0  -8  -9   26.31    4.41
   0   8  -9   28.55    5.67
   0   8   9   28.50    3.94
   0   8  -9   31.33    3.00
   0   8  -9   27.15    5.11
   0   8   9   23.42    4.83
   0  -8 -10   62.53    5.74
   0   8  10   72.88    8.08
   0   8 -10   69.23    8.12
   0  -8 -10   64.60    6.71
   0   8  10   64.40    5.73
   0  -8  10   65.99    3.57
   0  -8 -10   73.03    3.82
   0   8 -10   68.08    4.13
   0  -8 -10   71.08    3.50
   0   8 -10   66.10    7.57
   0   8  11   89.48    9.10
   0  -8 -11   83.57    6.85
   0   8 -11   83.53    8.46
   0  -8 -11   85.63    7.85
   0   8  11   78.62    6.61
   0   8 -11   73.87    3.80
   0  -8  11   86.61    4.19
   0  -8 -11   84.93    4.33
   0   8 -11   78.66    4.51
   0  -8 -11   81.61    3.73
   0   8 -11   81.66    8.30
   0   8  12   21.84    4.54
   0  -8 -12   23.97    4.30
   0   8 -12   32.62    6.23
   0   8  12   37.87    4.89
   0  -8 -12   29.05    4.58
   0   8 -12   35.93    2.87
   0  -8  12   27.58    2.70
   0  -8 -12   30.37    2.92
   0   8 -12   28.79    3.07
   0  -8 -12   35.26    2.75
   0   8 -12   22.10    4.76
   0  -8  12   36.58    5.82
   0   8  13    2.21    2.56
   0  -8 -13   -2.78    3.16
   0   8 -13    7.06    3.93
   0   8  13   -1.84    2.60
   0   8 -13    1.91    1.52
   0  -8  13    3.49    2.03
   0  -8 -13   -1.00    1.89
   0   8 -13    1.07    1.74
   0  -8 -13   -0.20    1.55
   0   8 -13    3.60    2.62
   0  -8  13    5.59    3.14
   0   8 -14    1.57    4.16
   0   8  14   -1.18    2.84
   0   8 -14    0.15    1.55
   0  -8 -14   -0.96    1.82
   0   8 -14    1.65    1.78
   0  -8  14    5.71    3.27
   0   8 -14   -7.30    3.04
   0   8 -14    3.27    2.37
   0  -8 -14    3.72    2.46
   0   8  14   -7.80    3.19
   0   8  14  -11.42    3.95
   0  -8 -14    1.03    1.57
   0  -8 -15   35.39    3.41
   0   8 -15   34.10    3.39
   0   8  15   25.14    4.31
   0   8 -15   37.51    3.91
   0  -8 -15   40.19    3.03
   0  -8 -16    9.34    2.47
   0   8 -16   10.61    2.36
   0   8  16    7.52    3.00
   0   8 -16   10.46    3.03
   0  -8 -16   11.56    2.10
   0  -8  16   10.56    2.46
   0   8 -17  129.26    6.08
   0  -8 -17  130.34    5.96
   0   8  17  117.98    8.30
   0   8 -17  138.08    6.57
   0  -8 -17  129.48    5.16
   0  -8  17  127.11    5.59
   0   8  17  140.76    5.02
   0  -8 -18   12.71    2.56
   0  -8  18   14.48    2.71
   0  -8 -18   12.50    2.06
   0   8 -18   10.63    2.92
   0   8  18   11.42    2.01
   0  -8 -19    8.69    2.48
   0   8 -19   10.66    2.53
   0  -8 -19    7.70    1.70
   0  -8  19   10.13    2.45
   0   8  19    5.49    1.75
   0   8 -19    9.05    2.91
   0  -8 -20    1.62    2.14
   0   8 -20    3.25    2.07
   0  -8 -20   -0.45    1.41
   0  -8  20    1.09    1.92
   0   8  20    0.99    1.50
   0   8 -20   -0.86    2.41
   0   8 -21    5.52    1.70
   0  -8 -21    6.08    2.10
   0  -8 -21    7.95    1.70
   0   8  21    7.28    1.89
   0   8 -21    9.36    2.70
   0  -8 -22    0.90    1.98
   0   8 -22   -1.67    1.57
   0   8  22   -1.20    1.42
   0   8 -22    0.47    2.26
   0  -8 -23   11.84    2.07
   0   8 -23   13.76    2.58
   0   8  23   12.85    2.10
   0   8  23   13.06    1.77
   0  -8 -24    1.74    1.42
   0  -8 -24   -0.66    1.10
   0   8 -24    1.29    1.87
   0   8  24    0.57    1.30
   0   8  24    2.04    1.29
   0  -8 -25   15.80    1.65
   0   8 -25   14.19    1.96
   0   8  25   10.67    1.41
   0   8  25   14.85    1.22
   0  -8 -26    4.50    0.93
   0   8 -26    3.32    0.99
   0   8 -26    2.79    1.04
   0   8  26    5.41    0.93
   0  -9   0   -0.82    2.25
   0   9  -1   62.86    6.73
   0  -9  -1   68.73    7.02
   0  -9   1   68.01    6.83
   0   9  -2  164.15   10.59
   0  -9  -2  161.98   10.32
   0  -9   2  178.06   11.08
   0  -9  -3   27.47    4.15
   0   9  -3   24.38    4.64
   0  -9   3   22.69    4.58
   0  -9  -3   22.60    4.15
   0  -9  -4   -1.02    2.04
   0  -9  -4    1.84    2.39
   0   9   4    2.29    1.68
   0   9  -4    4.22    2.99
   0  -9  -5   16.46    1.95
   0  -9  -5   14.77    3.36
   0  -9  -5   18.73    4.00
   0  -9   5   19.46    2.17
   0  -9   5   12.21    2.15
   0  -9  -5   16.73    2.18
   0   9   5   17.17    2.54
   0   9  -5   13.34    3.74
   0  -9  -6   10.45    1.68
   0  -9  -6    8.00    3.21
   0  -9  -6    9.75    3.08
   0   9  -6   11.01    3.75
   0  -9   6   11.33    1.94
   0  -9  -6   10.80    1.84
   0   9  -6   11.40    1.93
   0  -9   6    7.02    1.78
   0   9   6   14.02    2.40
   0   9  -6   12.05    3.60
   0  -9  -7   -2.26    1.70
   0   9   7   -5.17    3.50
   0  -9  -7   -5.50    2.62
   0   9  -7   -1.57    3.36
   0  -9   7   -1.70    1.81
   0  -9  -7    0.14    1.67
   0  -9  -7    0.36    1.53
   0  -9   7   -1.23    1.53
   0   9  -7    1.18    1.51
   0   9   7   -0.81    1.61
   0   9  -7   -2.66    2.60
   0  -9  -8   50.47    3.04
   0   9   8   43.83    6.72
   0  -9  -8   46.66    5.53
   0   9  -8   56.69    7.39
   0   9  -8   46.89    3.24
   0  -9   8   55.20    3.52
   0   9  -8   58.78    4.13
   0  -9  -8   55.18    3.55
   0  -9  -8   55.39    3.66
   0   9   8   52.71    4.04
   0   9  -8   59.42    6.95
   0  -9  -9    3.25    1.61
   0   9   9    1.00    2.85
   0  -9  -9   -0.89    2.40
   0   9  -9    5.20    3.88
   0  -9   9    5.05    1.98
   0  -9  -9    5.37    1.84
   0  -9  -9    3.25    1.84
   0   9  -9    1.77    1.56
   0   9  -9    6.96    2.18
   0   9   9    5.26    2.15
   0   9  -9    5.38    3.20
   0   9  10  259.42   14.68
   0  -9 -10  232.82   12.22
   0   9 -10  265.77   15.10
   0   9 -10  251.07    7.25
   0  -9  10  255.04    7.32
   0  -9 -10  247.73    7.89
   0   9 -10  257.95    8.57
   0  -9 -10  249.98    7.48
   0  -9 -10  254.45    6.91
   0   9 -10  244.89   13.71
   0   9  11    6.81    3.03
   0  -9 -11    6.29    2.77
   0   9 -11    2.86    3.09
   0   9 -11    6.33    1.72
   0  -9  11    8.22    2.28
   0   9 -11    6.56    2.23
   0  -9 -11    9.04    2.06
   0  -9 -11   10.45    2.21
   0  -9 -11    6.23    1.75
   0   9 -11   12.56    3.92
   0   9  12    3.51    2.36
   0   9 -12    4.58    3.16
   0  -9 -12   -1.19    2.42
   0   9 -12   -0.88    1.66
   0  -9  12    0.20    1.90
   0   9 -12    1.50    1.81
   0  -9 -12   -0.61    1.85
   0   9 -12    2.86    2.40
   0  -9 -12    1.78    1.55
   0   9 -13    2.94    1.59
   0  -9  13    5.55    2.20
   0   9 -13    5.62    2.15
   0  -9 -13    2.01    1.74
   0  -9 -13    2.63    1.71
   0   9 -13    2.32    2.49
   0   9 -14  113.66    5.99
   0  -9 -14  111.64    4.84
   0   9 -14  121.18    6.07
   0  -9 -14  116.12    5.46
   0   9 -14  116.40    5.08
   0  -9 -15    8.83    2.09
   0   9 -15    5.27    2.51
   0   9 -15    6.81    2.40
   0  -9 -15    9.10    2.36
   0  -9  16   99.34    5.01
   0   9 -16   96.54    5.79
   0  -9 -16   99.89    4.49
   0  -9 -16   98.65    5.11
   0   9 -16   97.01    5.47
   0  -9  17   17.94    2.88
   0  -9 -17   14.44    2.07
   0   9 -17   14.40    3.24
   0  -9 -17   13.12    2.49
   0   9 -17   14.83    2.61
   0  -9  18   14.17    2.60
   0  -9 -18    9.37    1.78
   0   9 -18   15.48    3.05
   0  -9 -18   11.60    2.43
   0   9  19   52.67    4.13
   0   9 -19   48.14    4.02
   0  -9 -19   41.78    2.76
   0  -9  19   46.69    3.35
   0   9 -19   50.39    3.60
   0  -9 -19   50.61    3.72
   0  -9  20    9.58    2.13
   0  -9 -20    4.11    1.31
   0   9  20    7.07    2.22
   0   9 -20    3.03    2.43
   0   9 -20    4.36    1.99
   0  -9 -20    3.52    1.69
   0  -9 -20    6.85    2.28
   0   9  21    5.08    1.89
   0   9 -21    7.52    2.38
   0   9 -21    3.17    1.57
   0  -9 -21    3.34    1.45
   0  -9 -21    6.34    1.87
   0  -9 -22    0.87    1.23
   0  -9 -22    4.37    1.78
   0   9 -22    2.02    1.24
   0   9 -22    0.25    1.97
   0   9  22    1.75    1.57
   0  -9 -23   -0.64    1.26
   0  -9 -23   -1.04    0.81
   0   9  23    2.73    1.36
   0   9 -23    1.24    1.66
   0   9  24    1.61    1.04
   0   9 -24    1.08    1.40
   0  -9  25    0.05    1.09
   0   9  25    1.15    0.73
   0 -10   0   71.83    4.15
   0 -10   0   70.56    7.35
   0 -10   0   73.13    3.87
   0 -10   0   64.28    3.31
   0 -10  -1   -1.58    1.52
   0 -10   1   -0.58    1.32
   0 -10  -1    0.39    1.35
   0 -10   1   -0.36    1.43
   0 -10  -1   -0.28    1.39
   0 -10   1   -0.58    1.57
   0  10   1   -1.77    1.65
   0 -10  -1   -1.07    2.28
   0 -10   1   -0.89    2.38
   0 -10   2    0.07    2.13
   0 -10  -2    1.34    2.49
   0 -10  -2   -1.06    1.69
   0 -10   2    0.16    1.24
   0 -10  -2   -1.58    1.45
   0 -10  -2    3.27    1.70
   0 -10   2    2.37    1.52
   0  10   2   -2.47    1.92
   0 -10  -2    0.20    1.39
   0 -10   3   36.01    2.95
   0 -10  -3   33.97    2.49
   0  10  -3   39.42    5.08
   0 -10   3   33.54    3.24
   0 -10  -3   36.03    2.97
   0  10   3   36.93    3.39
   0 -10   3   35.39    5.38
   0 -10  -3   37.71    5.58
   0 -10   4   11.70    1.98
   0  10  -4    6.93    3.06
   0 -10   4   11.24    2.32
   0 -10  -4   15.42    2.27
   0  10  -4   13.08    2.33
   0  10   4   10.36    2.42
   0 -10  -4    8.82    2.70
   0 -10   4   13.28    3.79
   0 -10   5   10.20    2.06
   0  10  -5   15.60    3.29
   0  10   5   13.83    2.58
   0 -10  -5    6.78    2.82
   0 -10   5   14.24    4.18
   0 -10  -5   12.15    2.08
   0 -10   5   13.30    2.38
   0  10  -5   11.28    2.25
   0 -10  -6    6.09    1.77
   0  10  -6    5.77    1.80
   0 -10   6    4.57    1.82
   0  10   6    6.10    2.38
   0 -10   6    3.04    2.53
   0  10   6    5.37    3.18
   0  10   7   32.13    5.60
   0 -10   7   27.95    2.81
   0  10  -7   32.54    4.82
   0  10  -7   26.81    3.33
   0 -10  -7   33.36    3.18
   0 -10   7   26.53    3.27
   0  10  -7   32.87    3.10
   0  10   7   30.08    3.37
   0 -10  -7   31.27    2.97
   0  10   8    1.10    2.74
   0 -10   8    1.39    1.98
   0  10  -8    0.13    2.25
   0  10  -8   -2.00    1.83
   0  10  -8    2.07    2.17
   0 -10  -8    0.05    1.48
   0  10   8    0.39    1.94
   0 -10  -8   -2.00    1.72
   0  10   9    3.05    2.90
   0  10  -9    3.56    2.35
   0 -10   9    2.64    2.04
   0  10   9    1.30    1.90
   0 -10  -9    1.81    1.86
   0  10  -9    2.02    1.69
   0 -10  -9    3.55    1.74
   0  10  -9    2.89    1.99
   0 -10  10    2.47    1.94
   0 -10 -10    1.97    1.82
   0  10 -10    1.06    1.99
   0  10 -10    2.91    1.69
   0  10  10    4.11    2.21
   0 -10 -10    1.82    1.61
   0  10 -11  107.43    5.05
   0 -10  11  103.41    4.97
   0  10 -11  107.88    5.93
   0 -10 -11  101.94    5.31
   0  10  11  101.55    5.91
   0 -10 -11  102.46    4.54
   0  10 -12   16.93    2.47
   0 -10  12   13.92    2.44
   0 -10 -12   17.81    2.72
   0 -10 -12   13.76    2.40
   0  10 -12   12.29    2.68
   0  10  12   12.97    2.95
   0 -10 -12   13.45    2.05
   0 -10 -13   33.23    2.76
   0  10 -13   32.91    2.98
   0 -10 -13   37.93    3.40
   0  10 -13   31.71    3.56
   0 -10 -13   28.83    3.23
   0 -10  13   33.33    3.05
   0  10  13   38.16    4.02
   0  10 -13   34.20    3.97
   0 -10 -14    0.06    1.60
   0  10  14    3.25    2.46
   0  10 -14    0.84    2.69
   0  10 -14    3.09    2.25
   0 -10 -14   -0.18    1.52
   0 -10 -14    0.04    1.81
   0 -10  15   23.70    2.97
   0 -10 -15   19.89    2.11
   0  10  15   22.74    3.35
   0  10 -15   30.10    3.88
   0 -10 -15   19.30    2.61
   0  10 -15   26.45    3.20
   0 -10 -15   25.99    2.94
   0 -10 -16    8.44    1.67
   0 -10  16   12.48    2.52
   0  10  16   18.04    3.16
   0  10 -16   12.89    2.90
   0  10 -16   11.06    2.47
   0 -10 -16   13.18    2.33
   0 -10 -16   16.35    2.51
   0 -10 -17    6.16    1.61
   0 -10  17    5.89    2.37
   0  10  17    4.83    2.24
   0  10 -17    5.49    2.79
   0 -10 -17    7.28    2.20
   0 -10 -17    6.06    1.84
   0 -10 -18    3.85    1.32
   0 -10  18    5.11    2.01
   0  10  18    4.42    2.12
   0  10 -18    7.43    2.87
   0 -10 -18    4.16    1.63
   0 -10 -18    5.01    1.90
   0 -10  19   11.53    2.00
   0  10  19   10.53    2.31
   0  10 -19    9.29    2.63
   0 -10 -19   13.43    2.16
   0 -10 -19    9.59    1.72
   0  10 -19    9.48    2.09
   0 -10  20    3.78    1.47
   0  10  20    5.47    1.93
   0  10 -20    8.66    2.38
   0  10 -20    5.56    1.74
   0 -10 -20    3.02    1.21
   0  10  21    1.44    1.38
   0  10 -21   -0.18    1.72
   0  10 -21    1.00    1.23
   0 -10 -21   -0.72    0.88
   0  10 -22    5.65    1.64
   0  10  22    4.22    1.34
   0 -10 -23   -0.50    0.88
   0 -10  23    2.16    1.27
   0  10  23    0.55    0.90
   0  10 -23   -0.64    1.18
   0 -11   0    0.45    2.10
   0 -11   0   -0.66    1.74
   0 -11   0    0.24    1.61
   0 -11   0   -0.68    1.58
   0 -11   1    0.25    1.71
   0 -11   1    2.53    1.52
   0 -11  -1    1.86    1.56
   0 -11  -1    2.70    1.69
   0 -11   1    1.38    1.59
   0 -11  -1   -1.97    1.55
   0 -11   1    4.83    2.48
   0  11  -2  125.80    5.93
   0 -11  -2  115.26    5.05
   0 -11  -2  123.90    5.37
   0 -11   2  120.29    5.25
   0 -11  -2  125.54    5.77
   0 -11   2  120.67    5.87
   0  11   2  125.56    5.91
   0 -11   2  122.71    9.28
   0 -11  -2  126.67    9.65
   0 -11  -3   84.02    4.77
   0 -11   3   75.89    4.87
   0 -11   3   80.97    4.48
   0 -11  -3   80.36    4.39
   0 -11  -3   76.92    4.27
   0  11   3   81.35    4.96
   0  11  -3   81.21    4.73
   0 -11   4    9.96    2.05
   0 -11  -4   11.49    2.26
   0 -11   4   11.04    2.38
   0 -11  -4   14.72    2.38
   0  11  -4   11.73    2.33
   0 -11  -4   13.47    2.13
   0  11   4   12.68    2.54
   0  11  -5    9.38    2.29
   0 -11   5    6.39    2.12
   0 -11  -5    7.05    1.96
   0  11   5    7.98    2.29
   0 -11  -5    6.84    1.84
   0 -11   6   40.93    3.85
   0  11  -6   50.71    4.24
   0 -11  -6   51.29    3.83
   0 -11   6   46.60    3.73
   0  11   6   45.34    3.97
   0  11  -6   55.15    4.09
   0  11  -7   67.06    4.88
   0 -11  -7   67.32    4.36
   0 -11   7   73.73    4.38
   0  11   7   70.09    4.84
   0  11  -7   65.34    4.35
   0 -11  -8    4.41    1.74
   0  11  -8    8.97    2.35
   0  11  -8    4.23    2.30
   0 -11   8    4.07    1.94
   0  11   8    6.82    2.56
   0  11  -9    2.97    2.09
   0 -11  -9   -0.31    1.63
   0  11  -9    0.59    1.70
   0  11   9    2.08    2.43
   0 -11   9    2.19    2.07
   0  11 -10    0.67    1.92
   0 -11 -10    2.15    1.64
   0 -11  10    2.75    1.85
   0  11  10    1.67    2.33
   0  11 -10   -1.40    1.65
   0 -11 -11    3.13    1.91
   0  11 -11    0.51    2.00
   0 -11  11    0.21    1.78
   0  11  11    1.02    2.13
   0  11 -11    2.78    1.78
   0  11 -12    0.38    1.50
   0 -11 -12   -0.29    1.51
   0  11 -12    1.95    1.93
   0 -11  12    1.75    1.96
   0  11  12    2.54    2.35
   0  11 -12   -0.61    2.57
   0  11  13    1.62    2.21
   0  11 -13    0.79    2.61
   0 -11 -13    1.16    1.59
   0  11 -13    0.85    1.84
   0  11  14   52.36    4.28
   0  11 -14   54.78    4.45
   0 -11 -14   49.88    3.48
   0  11 -14   52.59    4.17
   0 -11  15    1.63    2.28
   0  11  15    0.13    2.06
   0  11 -15   -2.43    2.74
   0 -11 -15   -1.33    1.44
   0  11 -15    0.00    1.91
   0 -11  16    0.36    2.05
   0  11  16    1.07    2.09
   0  11 -16    1.42    2.44
   0  11 -16   -1.14    1.86
   0 -11 -16    1.80    1.42
   0 -11  17    3.15    1.93
   0  11  17    2.37    2.01
   0  11 -17    2.28    2.32
   0 -11 -17    4.58    1.43
   0  11  18   45.80    3.30
   0  11 -18   40.31    3.27
   0 -11  18   39.87    2.70
   0 -11 -18   35.01    2.25
   0  11 -18   40.43    2.89
   0 -11  19    3.40    1.24
   0 -11 -19    3.77    1.00
   0  11 -19    3.76    1.56
   0  11 -19    6.31    1.97
   0  11  19    5.46    1.69
   0  11 -20    2.25    1.07
   0 -11  20    3.85    1.41
   0  11  20    2.23    1.36
   0  11 -20    0.79    1.60
   0 -11 -21    1.27    1.17
   0 -11  21    0.21    0.99
   0  11  21    0.78    1.02
   0  11 -21   -0.39    1.24
   0  11  22    2.92    0.76
   0 -12   0  255.62    8.30
   0 -12   0  244.59    6.90
   0 -12   0  247.98    7.58
   0 -12   1    7.36    2.11
   0  12  -1    7.14    2.24
   0 -12  -1    5.67    1.89
   0 -12   1    4.44    1.52
   0 -12   1    6.25    1.80
   0 -12  -1    8.41    2.06
   0 -12  -1    5.76    1.86
   0 -12  -2    1.34    1.66
   0 -12   2   -1.48    1.85
   0  12  -2    1.43    1.84
   0 -12  -2   -0.57    1.58
   0 -12  -2   -0.32    1.59
   0 -12   2   -0.33    1.55
   0  12  -3    7.19    2.14
   0 -12  -3    5.61    1.86
   0 -12   3    5.52    1.91
   0 -12  -3    3.63    2.04
   0 -12  -3    4.28    1.44
   0 -12   4   51.13    4.07
   0 -12  -4   57.20    3.96
   0 -12  -4   53.26    3.67
   0 -12   4   55.56    3.89
   0 -12  -4   49.35    3.52
   0  12  -4   48.41    3.78
   0 -12   5   -1.57    2.02
   0 -12  -5   -1.77    1.96
   0  12   5   -0.62    2.06
   0 -12  -5    1.03    1.50
   0 -12  -5   -0.77    1.58
   0  12  -5   -0.31    1.80
   0  12  -5   -0.91    2.09
   0 -12   6    4.45    2.17
   0 -12  -6    3.89    2.10
   0  12   6    4.22    2.31
   0 -12  -6    4.90    1.58
   0 -12  -6    4.31    1.70
   0  12  -6    5.36    1.96
   0  12  -6    3.26    2.32
   0 -12   7    4.84    1.90
   0 -12  -7    6.23    2.05
   0  12   7    9.70    2.54
   0 -12  -7    7.75    1.91
   0  12  -7    8.99    2.13
   0  12  -7    7.32    2.45
   0 -12  -7    9.12    1.97
   0 -12   8    1.89    1.98
   0 -12  -8    2.72    1.92
   0  12  -8    3.52    1.75
   0 -12  -8   -0.20    1.55
   0  12  -8    1.70    2.01
   0  12   8    1.94    2.06
   0 -12  -8    0.28    1.39
   0  12  -9    2.14    1.56
   0 -12   9    2.07    1.78
   0 -12  -9    0.63    1.90
   0  12  -9    1.58    2.11
   0 -12  -9    3.68    1.62
   0  12   9    4.68    2.31
   0 -12  -9    2.88    1.48
   0  12 -10   12.08    2.19
   0 -12 -10   15.44    2.63
   0 -12  10   14.85    2.35
   0 -12 -10   14.84    2.29
   0  12 -10   13.20    2.77
   0  12  10   18.39    2.93
   0 -12 -10   15.00    2.14
   0  12 -11   11.05    1.89
   0  12 -11   12.46    2.51
   0 -12 -11   14.21    2.08
   0 -12  11   13.40    2.45
   0  12  11   11.87    2.65
   0 -12 -11   13.29    2.18
   0  12  12   20.90    3.06
   0  12 -12   23.02    3.31
   0  12 -12   17.40    2.79
   0 -12 -12   18.42    2.24
   0  12  13    2.42    1.95
   0  12 -13    3.41    2.61
   0  12 -13    1.23    1.89
   0 -12 -13    5.11    1.57
   0 -12  14   10.31    2.37
   0 -12 -14    7.82    1.52
   0  12 -14   10.27    2.31
   0  12  14    9.57    2.30
   0  12 -14    7.64    2.58
   0 -12  15    2.47    1.79
   0 -12 -15    2.64    1.09
   0  12 -15    2.09    1.59
   0 -12 -15    4.98    1.91
   0  12  15    3.60    1.98
   0  12 -15    4.04    2.29
   0 -12 -16   39.56    2.09
   0 -12 -16   46.71    3.07
   0 -12 -16   43.12    2.49
   0  12  16   50.41    3.33
   0 -12  16   40.21    2.60
   0  12 -16   49.61    3.51
   0 -12 -17    1.81    0.91
   0 -12  17    3.03    1.36
   0  12 -17    2.17    1.39
   0 -12 -17    3.08    1.58
   0  12  17    2.45    1.56
   0  12 -17    4.38    1.97
   0 -12 -18    3.59    0.81
   0  12 -18    3.87    1.23
   0  12  18    3.78    1.32
   0  12 -18    5.86    1.70
   0 -12 -18    7.03    1.55
   0  12  19    0.69    0.64
   0 -12 -19    0.33    1.03
   0  12 -19    2.24    1.32
   0  12  19    0.86    1.02
   0 -12 -20    3.93    0.89
   0 -13   0   -0.83    1.54
   0  13   0    1.00    1.78
   0 -13   0    0.20    1.39
   0  13  -1    5.74    2.12
   0 -13  -1    3.44    1.58
   0  13   1    5.49    2.08
   0 -13   1    4.55    1.70
   0 -13  -1    4.21    1.56
   0 -13  -1    6.35    1.81
   0 -13   2    1.29    1.54
   0  13  -2    1.88    1.97
   0 -13  -2    1.71    1.60
   0  13   2    1.35    1.94
   0 -13  -2    2.14    1.44
   0 -13  -2    1.06    1.49
   0 -13  -3    9.71    2.01
   0  13  -3    8.61    2.58
   0  13  -3    8.93    2.07
   0 -13   3    7.64    2.17
   0 -13  -3   10.17    2.03
   0 -13  -3   10.05    1.85
   0 -13  -4   19.91    2.43
   0  13  -4   17.67    2.94
   0  13  -4   15.64    2.41
   0 -13  -4   15.78    2.29
   0 -13  -4   16.48    2.22
   0 -13   4   15.43    2.50
   0  13  -5   18.73    2.48
   0 -13  -5   23.54    2.51
   0  13  -5   19.59    3.04
   0 -13  -5   17.29    2.14
   0 -13  -5   17.04    2.41
   0 -13   5   20.27    2.76
   0  13  -6   16.39    2.77
   0  13  -6   18.74    2.53
   0 -13  -6   15.47    2.09
   0 -13  -6   13.39    1.94
   0 -13  -6   15.56    2.33
   0 -13   6   15.19    2.43
   0  13  -7    2.89    2.10
   0 -13  -7    5.58    1.65
   0 -13   7    2.55    1.80
   0 -13  -7    3.53    2.06
   0 -13  -7    3.96    1.49
   0  13  -7    2.24    1.54
   0  13  -8    9.53    2.42
   0 -13  -8   10.91    1.78
   0 -13  -8    8.09    2.10
   0 -13   8    8.64    2.10
   0 -13  -8    7.97    1.58
   0  13  -8   10.83    1.98
   0  13  -9    1.25    1.89
   0 -13  -9    2.82    1.35
   0 -13   9    2.16    1.69
   0 -13  -9    1.00    1.77
   0 -13  -9    1.94    1.38
   0  13  -9    1.86    1.39
   0 -13 -10    4.95    1.88
   0 -13 -10    4.76    1.35
   0  13 -10    7.18    2.48
   0 -13 -10    8.04    1.61
   0  13 -10    6.19    2.10
   0  13 -11   27.72    3.09
   0 -13 -11   27.50    2.15
   0 -13 -11   34.22    2.89
   0 -13 -11   28.23    2.14
   0  13 -11   26.01    2.81
   0 -13 -12    6.21    1.87
   0 -13 -12    6.80    1.36
   0  13 -12    5.09    2.24
   0  13 -12    6.74    1.95
   0 -13 -12    5.38    1.15
   0 -13 -13    2.04    1.59
   0 -13 -13    0.95    0.94
   0 -13  13    3.25    1.82
   0  13 -13    0.87    1.88
   0  13 -13    2.10    1.50
   0 -13 -14   -0.24    1.33
   0 -13  14    0.41    1.43
   0 -13 -14   -0.93    0.84
   0  13 -14    0.22    1.75
   0  13 -14    0.62    1.23
   0 -13 -15    3.63    1.39
   0 -13  15    3.50    1.23
   0 -13 -15    2.59    0.71
   0  13 -15    3.46    1.72
   0  13 -16    3.79    1.21
   0  13 -16    2.82    1.39
   0 -13 -16    3.41    1.17
   0  13 -17   -0.13    1.08
   0 -13 -17   -0.89    0.96
   0  14   0   33.58    3.21
   0 -14   0   36.55    2.96
   0  14   0   36.68    3.03
   0  14   1    5.91    2.16
   0  14  -1    2.88    1.75
   0  14  -1    2.15    1.87
   0  14   1    2.61    1.72
   0 -14   1    3.88    1.87
   0  14   2   21.28    2.55
   0 -14  -2   21.47    2.07
   0  14  -2   21.34    2.78
   0 -14   2   21.64    2.44
   0  14  -2   22.25    2.48
   0 -14  -3   35.73    2.47
   0  14  -3   36.48    3.29
   0 -14   3   34.05    2.72
   0  14   3   33.89    3.05
   0  14  -3   39.43    2.88
   0  14  -4   15.70    1.99
   0  14   4   14.90    2.37
   0  14  -4   18.12    2.61
   0 -14  -4   14.60    1.71
   0 -14   4   17.97    2.19
   0 -14  -4   11.71    1.69
   0 -14  -4   14.47    1.68
   0 -14  -5   10.94    1.49
   0  14  -5   10.59    2.24
   0  14   5    8.92    2.05
   0 -14  -5   10.97    1.72
   0 -14  -5    9.67    1.48
   0 -14   5    8.42    1.83
   0  14  -5    8.63    1.62
   0  14  -6    6.71    2.01
   0 -14  -6    7.38    1.23
   0  14   6    5.60    1.97
   0 -14  -6    4.98    1.25
   0 -14  -6    6.19    1.58
   0 -14   6    5.05    1.61
   0  14  -6    5.99    1.44
   0  14   7   -0.10    1.58
   0  14  -7    0.09    1.57
   0 -14  -7    0.44    0.86
   0 -14   7   -1.03    1.32
   0 -14  -7   -0.51    0.93
   0 -14  -7    2.11    1.43
   0  14  -7    0.93    1.08
   0  14  -8    5.95    2.05
   0 -14  -8    3.95    1.10
   0 -14  -8    3.48    1.46
   0 -14   8    2.78    1.26
   0  14  -8    1.85    1.47
   0  14  -9   21.79    2.46
   0 -14  -9   19.42    1.97
   0 -14  -9   20.64    1.51
   0  14  -9   18.85    2.24
   0  14 -10   45.01    2.96
   0 -14 -10   42.94    1.82
   0 -14 -10   43.07    2.50
   0  14 -10   43.54    2.89
   0 -14 -11   -0.33    1.10
   0 -14 -11    0.63    0.64
   0 -14  11   -0.76    1.39
   0  14 -11   -0.13    1.59
   0  14 -11    0.13    1.16
   0 -14 -12    4.25    1.22
   0 -14  12    3.17    1.19
   0  14 -12    3.57    1.53
   0  14 -12    4.17    1.19
   0  14 -13   45.67    2.41
   0 -14 -13   45.29    2.05
   0  14 -14   14.22    1.46
   0  14  14   10.25    1.27
   0 -15   0   -1.20    1.18
   0  15   0    0.01    1.31
   0  15   0   -1.39    1.13
   0 -15  -1   13.98    1.60
   0 -15   1   14.01    1.57
   0  15   1   15.21    1.89
   0  15  -1   13.89    1.88
   0  15  -1   13.82    1.48
   0  15   1   15.83    1.70
   0  15  -2    7.43    1.14
   0 -15   2    8.76    1.32
   0 -15  -2   10.53    1.52
   0  15   2   10.07    1.69
   0  15  -2   10.56    1.77
   0  15   2    8.65    1.41
   0  15  -3    2.26    0.87
   0 -15  -3    2.46    1.29
   0 -15   3    1.38    1.05
   0  15  -3    3.38    1.38
   0  15   3    0.46    1.16
   0  15   3   -0.19    1.17
   0 -15  -4   18.21    1.70
   0 -15   4   15.05    1.31
   0  15  -4   18.04    1.98
   0  15   4   17.84    1.85
   0  15   4   14.82    1.71
   0 -15  -5   -0.42    1.10
   0 -15   5    0.76    0.80
   0  15   5   -0.20    1.08
   0  15   5   -0.33    1.08
   0  15  -5   -1.07    1.25
   0 -15  -6    0.73    1.08
   0  15  -6    0.77    1.42
   0  15  -6    1.99    1.23
   0  15   6    1.40    0.94
   0  15   6   -0.87    1.04
   0  15  -7    2.14    1.31
   0  15   7    3.10    1.18
   0  15   7    3.63    0.95
   0  15  -7    2.17    1.12
   0  15  -8    1.16    1.26
   0  15  -8    1.95    1.08
   0  15   8    1.72    0.98
   0  15  -9    2.33    1.15
   0  15   9   -0.72    0.78
   0  15  -9    1.38    0.86
  -1   0  30    0.76    0.91
   1   0 -30   -0.23    1.09
  -1   0  29   11.20    1.66
  -1   0  29   10.06    1.49
   1   0 -29    5.86    1.73
   1   0 -28    0.49    2.05
  -1   0  28   -1.48    1.59
  -1   0  27    3.29    1.91
   1   0 -27    1.06    1.65
  -1   0  27    2.45    1.78
   1   0 -27    1.69    2.07
  -1   0  27    0.43    2.43
  -1   0  26    0.79    1.96
   1   0 -26    1.30    1.86
   1   0 -26    0.85    2.37
  -1   0  26   -2.08    1.97
  -1   0  26   -3.15    2.98
  -1   0  25    3.20    2.15
   1   0 -25    1.76    1.89
   1   0 -25    1.76    2.45
  -1   0  25    1.73    2.86
  -1   0  24   -2.64    2.13
   1   0 -24    1.59    1.87
   1   0 -24    0.19    2.42
  -1   0  24   -1.76    2.83
  -1   0  23    3.11    2.18
   1   0 -23    4.23    2.09
  -1   0  23    4.48    3.09
  -1   0  23   11.12    3.58
  -1   0  22   -2.35    2.76
  -1   0  22    0.29    3.28
  -1   0  21   77.19    5.03
   1   0 -21   59.58    4.08
  -1   0  21   53.87    7.31
  -1   0  21   80.21    7.90
  -1   0  20    2.25    2.67
  -1   0  20    0.40    3.38
   1   0 -20   -1.01    2.20
  -1   0  19   -2.49    2.55
  -1   0  19   -0.05    3.34
   1   0 -19    3.63    2.99
  -1   0  19   -0.42    3.03
   1   0 -19   -2.36    1.73
  -1   0  19   -2.32    3.44
  -1   0  18   -0.53    3.05
   1   0 -18    2.84    2.84
  -1   0  18    2.29    2.39
  -1   0  18   -1.32    4.04
   1   0 -17   12.47    3.29
  -1   0  17   16.99    4.72
  -1   0  17   13.81    3.98
   1   0 -16    1.06    2.67
  -1   0  16   -2.09    3.38
   1   0 -15    0.34    2.46
  -1   0  15   -1.53    2.96
   1   0 -14   -1.47    2.31
   1   0 -14    0.68    2.41
  -1   0  14   -1.67    3.08
   1   0 -13  216.68    9.80
  -1   0  13  224.40   11.29
   1   0 -12    1.74    2.83
  -1   0  12   -1.16    2.99
   1   0 -11  175.21    8.20
  -1   0  11  177.31    4.68
  -1   0  11  183.70    9.39
   1   0 -10    0.08    2.62
  -1   0  10   -0.14    3.08
  -1   0  10    0.75    1.13
   1   0  -9  144.58    6.76
  -1   0   9  132.33    7.51
  -1   0   9  138.40    4.32
   1   0  -8    1.08    2.62
  -1   0   8   -0.62    2.92
  -1   0   8    0.09    1.30
   1   0  -7  338.60    8.09
  -1   0   7  341.30   10.17
  -1   0   7  343.02    6.71
   1   0  -6    0.49    1.63
  -1   0   6    0.47    2.73
   1   0  -5 2483.37   22.43
  -1   0   5 2440.64   26.13
   1   0  -4   -0.29    1.20
  -1   0   4    1.08    2.13
   1   0  -3   59.41    2.75
  -1   0   3   55.69    2.46
  -1   0   3   52.51    2.94
  -1   0   3   54.20    2.77
   1   0  -2    0.20    0.84
   1   0  -2    0.10    0.72
  -1   0   2    0.68    1.06
  -1   0   2   -0.87    1.34
  -1   0   1   78.57    2.40
  -1   0   1   78.70    2.26
  -1   0   1   81.05    2.09
  -1   0   1   78.31    2.69
   1   0  -1   76.66    2.00
  -1   0   0    0.29    0.56
  -1   0   0    0.51    0.71
  -1   0   0   -0.15    0.47
  -1   0   0   -0.26    0.83
  -1   0  -1    7.37    1.15
  -1   0  -1    7.76    1.00
   1   0   2    1.04    0.65
  -1   0  -2   -0.17    0.87
  -1   0  -2    0.18    1.09
   1   0   2    0.27    0.48
  -1   0  -2   -0.03    0.73
   1   0   2    0.49    0.91
   1   0   3  889.99    8.71
  -1   0  -3  858.43   10.82
  -1   0  -3  883.77    7.84
  -1   0  -3  863.71    8.99
   1   0   4    0.10    1.32
  -1   0  -4   -0.03    1.28
   1   0   5    0.39    1.55
  -1   0  -5    0.96    1.41
   1   0   6   -0.09    1.83
  -1   0  -6    1.34    1.63
   1   0   7 3760.77   34.65
  -1   0  -7 3803.75   32.39
   1   0   7 3809.60   35.00
   1   0   8   -1.45    2.07
  -1   0  -8    2.24    2.10
   1   0   8    1.13    2.36
   1   0   9  203.08    7.66
  -1   0  -9  210.29    6.78
   1   0  10   -0.52    2.50
  -1   0 -10   -0.09    2.04
   1   0  11   68.13    5.25
  -1   0 -11   69.91    4.76
   1   0  12    0.68    2.41
  -1   0 -12   -0.27    2.19
   1   0  13    0.58    2.71
  -1   0 -13    1.20    2.08
   1   0  14   -1.18    2.28
  -1   0 -14    0.67    2.07
   1   0  15    3.56    2.70
  -1   0 -15    6.23    2.56
   1   0  16   -0.60    2.29
   1   0  16   -1.77    3.17
   1   0  17   -4.55    2.75
   1   0  17    1.47    3.32
   1   0  18    4.45    3.93
   1   0  18   -2.31    2.27
  -1   0 -18    0.29    1.95
  -1   0 -19   12.37    2.21
   1   0  19   14.17    4.64
  -1   0 -19    8.09    2.32
   1   0  19   11.04    2.85
   1   0  20    1.28    2.76
   1   0  20   -6.53    4.01
  -1   0 -20   -0.32    1.95
  -1   0 -20    0.30    2.10
  -1   0 -20   -2.40    2.39
   1   0  21   18.01    3.32
   1   0  21   16.14    4.31
  -1   0 -21   18.62    2.47
  -1   0 -21   14.55    3.06
  -1   0 -21    7.99    2.96
   1   0  22    2.93    3.10
  -1   0 -22    0.48    2.46
  -1   0 -22    0.15    2.45
   1   0  23   21.59    3.60
  -1   0 -23   22.03    3.61
  -1   0 -23   20.93    3.53
   1   0  24   -4.22    3.32
  -1   0 -24    3.04    2.71
  -1   0 -24   -0.13    2.61
  -1   0 -25   70.68    4.96
  -1   0 -25   75.47    4.97
   1   0  25   73.26    4.98
  -1   0 -26    2.57    2.48
  -1   0 -26   -1.54    2.57
   1   0  26    1.15    2.97
  -1   0 -27    4.24    2.34
   1   0  27   -0.04    2.61
  -1   0 -27   -0.58    2.34
   1   0  27    0.60    1.85
   1   0  28    2.89    2.28
  -1   0 -28    0.01    1.78
   1   0  28   -0.99    1.55
  -1   0 -28    2.39    1.91
  -1   0 -29    0.61    1.57
   1   0  29   -1.21    1.25
   1   0  29   -1.23    1.96
  -1   0 -30    0.52    1.11
   1   0  30   -2.02    0.86
   1   1 -30   -0.58    1.13
   1  -1 -30    0.41    1.08
  -1  -1  30   -0.06    0.69
  -1   1  30    1.73    0.92
  -1   1  30    2.19    0.89
   1  -1 -29    1.07    1.37
  -1  -1  29    1.76    1.06
   1   1 -29    0.24    1.51
  -1   1  29    0.28    1.29
  -1   1  28    1.70    1.57
  -1  -1  28    1.97    1.33
   1  -1 -28    3.06    1.85
  -1  -1  28    2.68    1.56
   1   1 -28    3.04    1.89
   1   1 -28    1.38    1.44
  -1  -1  27    4.27    1.75
  -1   1  27    3.02    2.03
   1   1 -27    6.52    1.94
   1  -1 -27    2.16    2.03
   1   1 -27    2.20    2.15
  -1  -1  27    7.19    2.13
  -1  -1  27    2.39    2.35
  -1   1  27    2.73    2.60
  -1   1  26   -0.46    1.99
  -1  -1  26    0.71    1.82
   1   1 -26    0.00    2.06
   1  -1 -26    1.97    1.85
   1  -1 -26   -1.66    2.35
  -1   1  26    1.90    1.69
   1   1 -26    2.17    2.45
  -1   1  26    0.94    2.86
  -1  -1  26    0.88    2.61
  -1  -1  25    2.27    2.06
  -1   1  25    2.43    2.19
   1  -1 -25   -2.76    2.06
   1   1 -25   -1.14    1.96
  -1   1  25   -0.72    1.72
   1  -1 -25    2.18    2.42
   1   1 -25   -0.56    2.27
  -1  -1  25    0.92    2.69
  -1   1  25    0.89    3.05
  -1   1  24   -0.96    2.06
  -1  -1  24   -0.31    1.91
   1  -1 -24   -0.21    1.97
   1   1 -24    0.13    1.95
   1  -1 -24   -1.61    2.33
  -1  -1  24   -1.87    2.69
  -1   1  24    1.67    3.09
  -1   1  23    3.55    2.96
  -1  -1  23    5.37    2.71
  -1   1  23    2.44    3.08
  -1   1  23    7.52    2.76
  -1  -1  23    4.04    2.29
   1  -1 -23    3.48    2.38
   1   1 -23    3.93    2.05
   1  -1 -23    3.50    2.28
  -1   1  22    1.02    2.90
  -1  -1  22    2.76    2.89
  -1   1  22    4.05    3.93
   1  -1 -22    1.24    2.18
   1  -1 -22    1.03    2.18
   1   1 -22   -0.95    2.10
  -1   1  21   16.28    3.38
  -1  -1  21   13.14    3.07
  -1   1  21   16.33    5.06
  -1  -1  21    9.37    3.53
  -1   1  21    4.27    2.66
   1  -1 -21   12.91    2.59
   1   1 -21   18.70    2.79
  -1   1  21    5.20    2.86
  -1  -1  21   12.75    3.83
  -1   1  20   54.25    4.36
  -1  -1  20   48.10    3.94
  -1   1  20   46.28    6.79
  -1  -1  20   49.66    6.53
   1   1 -20   46.78    5.98
  -1   1  20   44.98    6.45
   1   1 -20   50.49    3.66
   1  -1 -20   45.72    3.45
  -1   1  20   48.66    7.17
  -1  -1  20   48.13    7.16
  -1   1  19    6.02    2.73
  -1  -1  19    6.99    2.25
  -1  -1  19   11.29    3.85
   1   1 -19    7.03    3.00
  -1   1  19    4.73    3.66
  -1   1  19   10.95    3.37
   1  -1 -19    6.51    2.02
   1   1 -19    7.89    2.08
  -1   1  19    7.91    3.62
  -1  -1  19   10.30    4.03
  -1   1  18   25.05    4.80
  -1  -1  18   22.04    2.52
  -1   1  18   22.71    2.89
   1   1 -18   25.28    4.86
   1  -1 -18   21.58    3.78
  -1   1  18   21.78    5.21
  -1  -1  18   21.62    5.11
   1  -1 -17   14.96    3.56
   1   1 -17   16.24    4.12
  -1  -1  17   17.80    4.43
  -1   1  17   16.89    4.36
   1  -1 -16  198.16   10.13
   1   1 -16  202.10   11.00
  -1  -1  16  185.08   11.70
  -1  -1  16  193.55   11.89
  -1   1  16  184.80   11.82
   1   1 -15    7.62    3.24
   1  -1 -15    6.73    2.53
  -1  -1  15    7.68    3.92
  -1   1  15   11.57    3.94
  -1  -1  15    7.63    3.46
   1   1 -14  211.30   10.45
   1  -1 -14  206.12    9.57
   1  -1 -14  199.58    7.94
  -1  -1  14  195.23   11.04
  -1  -1  14  210.21   11.46
  -1   1  14  208.00   11.53
   1  -1 -13   24.64    3.27
   1  -1 -13   28.19    4.11
   1   1 -13   22.35    4.15
  -1  -1  13   21.40    4.22
  -1   1  13   27.17    4.76
  -1  -1  13   28.10    4.96
   1   1 -12  131.38    7.68
   1  -1 -12  130.03    7.20
   1  -1 -12  131.89    6.51
  -1  -1  12  129.01    8.37
  -1  -1  12  125.38    8.40
  -1   1  12  132.65    8.73
  -1   1  12  128.28    4.45
   1  -1 -11   -1.64    2.39
   1  -1 -11   -0.21    2.45
   1   1 -11   -0.19    3.04
  -1  -1  11   -2.99    3.73
  -1  -1  11    0.15    3.16
  -1   1  11    0.17    3.27
   1   1 -10   18.32    3.71
   1  -1 -10   15.07    3.01
   1  -1 -10   21.60    3.22
  -1  -1  10   20.70    4.13
  -1   1  10   21.87    4.43
   1  -1  -9   -1.04    2.35
   1  -1  -9    0.01    2.38
   1   1  -9    1.22    2.83
  -1  -1   9    0.97    1.19
  -1  -1   9   -0.19    3.06
  -1   1   9    1.71    3.19
   1  -1  -8   30.28    3.45
   1   1  -8   34.38    4.03
   1  -1  -8   32.24    3.39
  -1  -1   8   33.06    2.27
  -1  -1   8   32.70    4.22
  -1   1   8   34.56    4.34
  -1   1   8   35.29    4.62
   1   1  -7 1017.29   17.64
   1  -1  -7 1024.00   15.86
   1   1  -7 1026.26   16.73
  -1   1   7 1053.20   18.37
  -1   1   7 1049.58   18.66
  -1  -1   7 1058.17   12.31
  -1  -1   7 1071.85   18.22
   1  -1  -6 1347.13   17.45
   1   1  -6 1364.64   18.27
  -1   1   6 1343.58   19.89
  -1  -1   6 1344.81   14.29
  -1  -1   6 1379.39   19.59
  -1   1   6 1331.15   20.06
   1   1  -5  170.19    5.83
   1  -1  -5  178.85    5.47
  -1  -1   5  173.09    5.96
  -1  -1   5  175.07    4.46
  -1  -1   5  177.57    6.28
  -1   1   5  178.95    6.41
   1   1  -4  554.55    9.61
   1  -1  -4  553.78    9.69
  -1  -1   4  551.82    9.51
  -1   1   4  565.52   10.42
  -1  -1   4  571.61    7.98
  -1  -1   4  575.00   10.24
   1   1  -3  779.32   10.76
   1   1  -3  797.53   11.42
   1  -1  -3  809.23   10.63
   1  -1  -3  818.58   11.27
  -1  -1   3  771.85   10.44
  -1  -1   3  791.54   11.23
  -1  -1   3  821.18    9.61
   1  -1  -3  798.61    9.35
  -1   1   3  794.50   11.59
   1   1  -2    5.91    1.28
   1  -1  -2    5.38    1.32
   1   1  -2    5.45    1.48
  -1   1   2    6.02    0.98
  -1  -1   2    5.71    1.38
  -1  -1   2    5.50    1.24
  -1  -1   2    5.12    1.60
   1  -1  -2    6.33    0.98
  -1  -1   2    5.67    1.34
   1  -1  -1   15.93    1.58
   1   1  -1   14.30    1.48
  -1   1   1   18.34    0.99
  -1  -1   1   13.88    1.63
  -1   1   1   16.30    1.70
  -1   1   1   16.73    1.34
  -1  -1   1   14.00    1.18
  -1  -1   0 1261.93   10.61
  -1  -1   0 1250.61   13.11
   1   1   0 1275.47   10.74
  -1   1   0 1290.81   13.35
   1   1   1    4.94    0.56
  -1   1  -1    4.43    0.75
  -1  -1  -1    3.95    1.38
  -1   1  -1    4.93    1.75
   1  -1   1    3.71    1.10
  -1  -1  -1    4.67    1.17
   1  -1   1    4.00    1.00
   1   1   2    4.65    0.86
   1  -1   2    5.18    1.30
  -1   1  -2    5.17    0.90
  -1  -1  -2    4.27    1.56
   1   1   2    5.09    0.99
   1  -1   2    5.22    1.34
  -1  -1  -2    4.62    0.92
  -1   1  -2    4.26    1.70
   1   1   2    4.39    1.16
   1   1   3   36.41    2.04
  -1   1  -3   33.90    1.86
  -1  -1  -3   32.78    2.67
  -1  -1  -3   31.28    1.73
   1  -1   3   36.13    2.42
   1   1   3   38.60    2.23
  -1   1  -3   32.52    2.55
   1   1   4 1240.38   14.05
   1  -1   4 1211.28   14.56
  -1   1  -4 1192.55   14.55
  -1  -1  -4 1202.16    9.64
   1   1   5  347.02    7.68
  -1   1  -5  345.16    3.26
   1  -1   5  344.51    7.95
  -1   1  -5  343.27    7.67
   1  -1   5  349.57    7.20
  -1  -1  -5  350.88    4.92
   1   1   6  175.05    5.94
   1  -1   6  174.71    6.44
   1  -1   6  178.14    5.67
  -1   1  -6  183.03    6.00
  -1  -1  -6  183.19    4.11
   1   1   7 1319.05   18.41
   1  -1   7 1382.83   18.03
   1  -1   7 1329.48   19.66
  -1   1  -7 1394.45   18.28
   1  -1   7 1348.57   17.81
  -1  -1  -7 1374.65   14.36
   1  -1   8  319.03    8.83
   1   1   8  316.25    9.17
   1  -1   8  308.34    9.78
  -1   1  -8  316.10    8.85
   1  -1   8  312.46    8.67
  -1  -1  -8  319.02    6.83
   1  -1   9   70.73    4.91
   1   1   9   70.66    4.93
   1  -1   9   65.89    5.42
   1  -1   9   65.14    4.76
  -1   1  -9   63.10    4.51
  -1  -1  -9   67.33    3.61
   1   1  10    8.24    2.92
   1  -1  10    8.39    2.66
   1  -1  10    9.95    3.53
  -1   1 -10   10.44    2.90
  -1  -1 -10    8.37    2.20
   1   1  11  348.89   11.50
   1  -1  11  378.41   11.67
   1  -1  11  355.30   12.49
  -1   1 -11  349.86   10.96
  -1  -1 -11  352.23    9.03
   1  -1  12   10.67    3.19
   1   1  12    8.73    3.08
   1  -1  12    8.97    3.58
  -1  -1 -12   11.63    2.37
  -1   1 -12    8.01    3.01
   1   1  13  181.55    9.09
   1  -1  13  185.33   10.18
  -1  -1 -13  188.07    7.39
  -1   1 -13  185.52    8.82
   1   1  14  131.83    8.12
   1  -1  14  126.57    8.83
  -1  -1 -14  118.84    6.07
  -1   1 -14  130.09    7.74
   1   1  15   34.61    4.71
   1  -1  15   33.57    5.39
  -1   1 -15   25.79    4.02
   1   1  16    6.33    2.81
   1  -1  16    7.91    3.36
  -1   1 -16    7.31    2.88
   1   1  17   -2.47    2.93
  -1   1 -17   -1.39    2.36
   1  -1  17    2.29    2.93
   1  -1  18   61.60    3.94
   1   1  18   60.44    4.03
   1  -1  18   52.89    6.68
  -1   1 -18   63.54    3.50
  -1   1 -18   56.70    4.01
  -1  -1 -18   59.98    4.03
   1   1  18   53.87    5.80
   1   1  19   11.00    3.12
   1  -1  19    5.61    2.54
   1   1  19    9.17    2.84
   1   1  19    8.74    3.00
   1  -1  19   13.98    3.48
  -1   1 -19    6.14    1.77
  -1  -1 -19   10.21    2.21
  -1  -1 -19   10.64    2.73
  -1   1 -19    9.05    2.58
  -1  -1 -19    5.80    2.13
   1   1  20   51.22    4.09
   1  -1  20   49.92    4.19
   1  -1  20   55.22    7.19
   1   1  20   46.64    6.51
  -1  -1 -20   45.57    4.11
  -1   1 -20   50.74    3.56
  -1  -1 -20   49.57    4.13
  -1   1 -20   49.66    4.09
  -1   1 -20   36.12    5.17
  -1  -1 -20   45.01    6.38
  -1  -1 -21   20.41    4.23
   1  -1  21   15.42    3.30
   1   1  21   14.74    3.37
   1   1  21    7.01    3.49
   1  -1  21   18.24    3.97
  -1   1 -21   12.55    2.55
  -1  -1 -21   15.48    3.11
  -1  -1 -21   12.99    2.98
  -1   1 -21   16.64    3.34
  -1   1 -22    9.96    2.35
   1  -1  22   10.66    3.23
   1   1  22   12.15    3.49
  -1  -1 -22   13.93    3.09
  -1  -1 -22   11.00    2.97
  -1   1 -22   13.69    2.93
  -1   1 -23    1.00    1.86
   1   1  23   -2.25    3.41
   1  -1  23   -2.80    2.89
  -1   1 -23   -1.04    2.50
  -1  -1 -23    0.60    2.50
  -1  -1 -23    2.14    2.62
   1  -1  24   13.87    3.43
   1   1  24   15.30    3.49
  -1  -1 -24   12.00    2.88
  -1   1 -24   13.74    3.05
  -1  -1 -24   13.28    3.14
  -1   1 -24   15.15    3.25
   1  -1  25    1.30    2.87
   1   1  25    1.88    3.12
  -1   1 -25    0.58    2.46
  -1  -1 -25   -2.93    2.48
  -1  -1 -25   -0.69    2.66
  -1   1 -25   -1.32    2.73
   1  -1  26    5.45    2.76
   1   1  26   10.08    3.31
  -1   1 -26    5.38    2.67
  -1  -1 -26    6.22    2.63
  -1   1 -26    6.66    2.71
  -1  -1 -26    6.27    2.63
  -1  -1 -27   40.57    3.76
  -1   1 -27   36.92    3.36
   1   1  27   34.42    3.57
   1  -1  27   39.26    3.57
  -1  -1 -27   37.49    3.41
  -1   1 -27   34.47    3.43
   1  -1  27   37.03    3.01
   1   1  27   39.68    3.35
  -1   1 -28   12.17    2.37
  -1  -1 -28   15.24    2.41
   1  -1  28   15.72    2.61
   1   1  28   10.61    2.55
  -1   1 -28   11.48    2.29
   1   1  28   12.55    2.16
   1  -1  28   12.91    1.89
   1   1  29    2.15    1.89
   1  -1  29    2.38    1.90
  -1  -1 -29    1.47    1.43
  -1   1 -29    4.66    1.66
   1  -1  29   -0.13    1.03
   1   1  29    5.46    1.51
  -1   1 -29    2.97    1.58
  -1  -1 -30   16.46    1.59
  -1   1 -30   15.87    1.60
   1   1  30   13.58    1.35
   1  -2 -30    1.10    0.97
  -1   2  30    0.25    0.83
   1   2 -30    0.69    1.03
  -1   2  30    2.01    0.96
   1  -2 -29    8.18    1.58
  -1  -2  29    8.96    1.17
  -1  -2  29    5.03    1.16
   1   2 -29   11.14    1.91
  -1   2  29    7.66    1.56
   1   2 -28   -1.54    1.32
  -1  -2  28    0.53    1.16
   1  -2 -28   -0.17    1.65
   1   2 -28    0.34    1.80
  -1  -2  28   -1.36    1.56
  -1   2  28   -1.17    1.73
  -1  -2  27    1.11    2.10
  -1   2  27   -0.12    1.85
   1  -2 -27    2.16    1.99
   1   2 -27    0.90    2.23
   1   2 -27   -0.91    1.58
  -1   2  26   -1.94    2.19
  -1  -2  26    0.61    1.46
   1   2 -26    0.18    1.91
   1   2 -26    1.56    2.28
   1  -2 -26    0.00    2.09
  -1   2  26   -0.06    3.07
  -1  -2  26   -1.65    2.29
  -1  -2  25    3.51    1.82
  -1   2  25    4.65    2.37
   1  -2 -25    4.76    2.16
   1   2 -25    4.14    2.17
   1  -2 -25    1.29    2.08
  -1  -2  25    4.38    2.50
  -1   2  25    3.10    3.10
  -1  -2  24    1.94    1.77
  -1   2  24   -0.37    2.22
   1  -2 -24    1.43    1.91
   1   2 -24   -1.09    1.98
   1  -2 -24   -0.67    2.38
  -1   2  24    1.01    1.83
  -1  -2  24    1.06    2.43
  -1   2  24    0.83    3.15
  -1  -2  23   -1.71    2.62
  -1   2  23   -1.94    3.07
  -1   2  23   -3.16    3.38
  -1   2  23    3.32    2.41
  -1  -2  23    1.30    1.76
   1  -2 -23   -0.63    2.27
  -1   2  23    2.88    2.06
   1  -2 -23    1.49    2.11
   1   2 -23    1.22    2.05
  -1  -2  22    6.43    2.91
  -1   2  22    8.56    3.37
  -1   2  22    9.61    3.80
  -1   2  22    4.97    2.05
   1  -2 -22    7.45    2.49
   1  -2 -22    2.54    2.21
   1   2 -22    5.51    2.25
   1  -2 -21    0.56    1.93
   1   2 -21    1.15    2.15
  -1   2  21    3.17    2.97
  -1  -2  21    0.83    2.59
   1   2 -21    6.18    3.12
  -1   2  21    6.24    4.50
  -1   2  21    5.41    3.01
   1  -2 -21    2.37    2.24
  -1   2  21    4.17    3.88
  -1  -2  21    8.02    3.50
  -1  -2  21    2.65    3.56
   1  -2 -20    4.19    1.99
   1   2 -20    3.23    2.12
   1   2 -20    2.51    2.86
  -1   2  20    1.54    3.42
  -1  -2  20    0.52    2.29
  -1   2  20    4.59    2.93
  -1   2  20   -2.07    2.65
   1  -2 -20    5.07    2.11
  -1  -2  20   11.11    4.46
  -1   2  19   41.02    6.55
   1   2 -19   26.30    5.05
  -1  -2  19   34.32    3.25
  -1   2  19   39.82    3.83
  -1   2  19   36.41    6.38
   1  -2 -19   37.27    3.56
   1   2 -19   37.51    3.15
   1  -2 -19   41.28    3.20
  -1  -2  19   38.57    6.22
  -1   2  18  124.13    9.84
  -1  -2  18  100.05    7.63
   1   2 -18  130.00    9.79
  -1  -2  18  107.78    4.49
  -1   2  18  115.74    5.25
   1  -2 -18  113.08    5.22
   1   2 -18  113.72    4.75
   1  -2 -18  123.26    4.67
  -1  -2  18  127.54   10.38
  -1   2  18  111.72    9.75
  -1   2  17   -0.41    3.55
   1   2 -17   -2.05    2.92
   1  -2 -17   -1.36    2.27
  -1  -2  17   -0.85    3.12
  -1   2  17   -0.54    3.05
   1  -2 -16  180.90    9.32
   1   2 -16  192.78   11.04
  -1  -2  16  193.00   11.96
  -1   2  16  190.09   11.93
   1  -2 -15  202.28    9.75
   1   2 -15  212.82   11.51
  -1  -2  15  194.12   11.46
  -1   2  15  203.41   12.00
   1   2 -14   72.48    6.79
   1  -2 -14   76.89    5.88
  -1  -2  14   74.77    7.16
  -1   2  14   73.37    7.31
   1  -2 -13    1.08    2.22
   1   2 -13    2.54    3.32
  -1  -2  13   -0.61    3.10
  -1   2  13   -0.68    3.13
   1   2 -12   38.35    5.09
   1  -2 -12   33.64    4.09
   1  -2 -12   32.61    4.35
   1  -2 -12   43.76    4.49
  -1  -2  12   35.17    5.30
  -1   2  12   38.99    5.47
   1  -2 -11    0.21    2.56
   1  -2 -11    1.50    2.35
   1   2 -11    4.22    3.45
  -1  -2  11   -0.45    3.19
  -1   2  11    4.69    3.38
   1   2 -10   73.22    6.04
   1  -2 -10   64.65    5.23
   1  -2 -10   75.00    5.17
  -1  -2  10   65.98    6.06
  -1   2  10   66.56    6.20
  -1   2  10   62.36    6.19
   1  -2  -9   49.95    4.19
   1   2  -9   42.02    4.73
   1  -2  -9   42.92    4.50
   1   2  -9   45.76    4.96
  -1  -2   9   44.18    5.01
  -1   2   9   50.73    5.41
  -1   2   9   49.54    5.56
   1  -2  -8   83.91    5.21
   1   2  -8   76.99    5.74
   1   2  -8   84.70    5.77
   1  -2  -8   77.31    4.93
  -1  -2   8   87.36    6.01
  -1   2   8   88.32    6.32
   1   2  -7    0.23    2.66
   1  -2  -7    0.79    2.31
   1  -2  -7    0.76    2.34
  -1  -2   7    1.04    2.86
  -1   2   7    1.45    2.87
   1  -2  -6  114.57    5.43
   1  -2  -6  107.41    5.39
   1   2  -6  116.13    5.77
  -1  -2   6  108.42    5.72
  -1   2   6  117.21    6.25
   1  -2  -5   39.52    3.70
   1   2  -5   38.19    3.64
  -1  -2   5   39.91    3.68
  -1  -2   5   34.72    3.36
  -1   2   5   38.90    3.87
   1   2  -4  451.44    9.39
   1  -2  -4  453.10    9.56
  -1  -2   4  425.20    9.12
  -1  -2   4  468.04    9.64
   1  -2  -4  453.45    8.57
  -1   2   4  451.63   10.37
   1  -2  -3  148.82    5.21
   1   2  -3  140.54    5.04
  -1   2   3  152.26    4.95
  -1   2   3  152.68    3.35
  -1  -2   3  146.45    4.87
   1  -2  -3  139.85    4.51
   1   2  -2   85.14    3.69
   1   2  -2   94.08    4.03
   1  -2  -2   88.23    3.94
  -1   2   2   92.25    3.64
  -1  -2   2   82.50    1.87
  -1  -2   2   87.99    3.69
   1  -2  -2   87.22    3.48
  -1  -2   2   88.83    3.75
   1   2  -1  136.85    4.15
   1  -2  -1  141.02    4.75
   1   2  -1  149.73    4.70
  -1  -2   1  142.71    2.40
  -1  -2   1  139.39    4.46
  -1  -2   1  150.65    4.35
  -1   2   1  144.46    5.18
  -1  -2   1  133.79    4.38
   1  -2   0   32.06    2.49
  -1  -2   0   27.17    1.38
   1   2   0   26.85    1.94
  -1  -2   0   26.67    2.40
  -1  -2   0   24.18    2.07
   1   2   0   24.08    1.75
  -1   2   0   25.25    2.71
  -1  -2  -1    6.23    1.81
  -1  -2  -1    6.12    1.34
   1   2   1    6.57    0.72
  -1   2  -1    4.72    2.21
   1  -2   1    5.85    1.38
   1   2   1    4.71    1.23
  -1  -2  -1    6.37    1.19
  -1   2  -1    7.93    2.29
  -1  -2  -1    4.94    1.47
   1  -2   1    6.01    1.67
   1  -2   2   71.47    3.16
  -1   2  -2   65.02    4.04
   1   2   2   70.97    2.64
  -1  -2  -2   65.55    2.78
  -1  -2  -2   61.38    3.48
  -1  -2  -2   60.25    2.96
   1  -2   2   70.98    3.12
  -1  -2  -2   63.31    3.17
   1  -2   2   69.43    3.30
  -1  -2  -3   52.00    3.52
  -1   2  -3   58.74    1.49
   1  -2   3   59.10    3.48
  -1  -2  -3   57.71    3.02
   1  -2   3   58.59    3.13
  -1   2  -3   58.26    3.97
  -1  -2  -4  576.79   11.29
   1   2   4  547.36   10.07
   1  -2   4  560.76   10.56
   1  -2   4  584.65   10.27
  -1  -2  -4  587.15   10.08
  -1   2  -4  583.68   11.20
   1   2   5  181.40    6.13
  -1  -2  -5  189.73    3.45
   1  -2   5  183.87    6.52
  -1  -2  -5  187.75    6.19
  -1   2  -5  178.90    6.67
   1   2   6  651.51   12.77
   1  -2   6  687.93   13.38
  -1  -2  -6  690.75    7.71
  -1   2  -6  683.33   13.29
   1  -2   6  658.48   11.03
  -1  -2  -6  676.81    7.58
   1   2   7  269.45    8.70
   1  -2   7  283.92    9.05
  -1  -2  -7  278.46    5.12
   1  -2   7  265.17    7.42
  -1   2  -7  279.37    9.06
   1   2   8   11.22    2.82
   1  -2   8   15.53    3.34
   1  -2   8   14.64    2.77
  -1   2  -8   15.48    3.47
  -1  -2  -8   12.96    1.63
   1   2   9   29.75    3.86
   1  -2   9   33.23    4.45
  -1  -2  -9   31.42    2.31
  -1   2  -9   31.62    4.20
   1  -2   9   32.97    3.53
   1   2  10  601.07   15.09
   1  -2  10  605.78   15.89
  -1   2 -10  618.48   14.90
  -1  -2 -10  600.79   10.04
   1  -2  10  578.23   13.11
   1   2  11   44.81    4.78
   1  -2  11   40.67    5.18
  -1  -2 -11   45.80    3.10
  -1   2 -11   48.71    5.00
   1   2  12  261.11   10.78
   1  -2  12  279.93   11.89
  -1   2 -12  268.54   11.06
  -1  -2 -12  266.97    7.32
   1   2  13    1.52    2.24
   1  -2  13   -1.78    3.27
  -1   2 -13   -1.11    2.45
   1   2  14   41.93    5.15
   1  -2  14   51.67    6.24
  -1   2 -14   45.82    5.41
   1   2  15   48.13    5.47
   1  -2  15   47.50    6.19
  -1   2 -15   45.48    5.37
   1   2  16  204.76   10.92
   1  -2  16  195.86   11.53
  -1   2 -16  209.10   10.93
   1   2  17    4.42    2.13
  -1   2 -17    0.90    2.77
   1  -2  17    1.93    2.94
  -1   2 -18   10.05    2.47
  -1  -2 -18   11.59    2.39
  -1   2 -18   19.30    3.86
   1  -2  18    8.41    2.30
   1   2  18    5.81    2.31
   1   2  18    6.88    2.82
  -1   2 -18   13.70    2.30
  -1  -2 -18    9.95    2.53
   1  -2  18   10.87    3.59
   1  -2  19   -0.93    3.31
   1   2  19   -2.31    2.63
   1  -2  19   -0.59    2.32
   1   2  19   -7.63    3.17
  -1  -2 -19    0.03    2.89
  -1   2 -19   -0.85    2.08
  -1  -2 -19   -0.58    2.04
  -1   2 -19    0.52    2.11
  -1  -2 -19    1.68    2.34
   1  -2  20    4.40    4.33
   1   2  20    3.14    2.57
   1  -2  20    4.67    2.82
  -1  -2 -20    1.31    2.23
  -1   2 -20    2.35    2.24
  -1   2 -20    3.66    2.02
  -1  -2 -20    3.88    2.44
  -1  -2 -20    1.85    3.45
  -1   2 -21    8.19    2.30
  -1  -2 -21    2.51    2.34
  -1   2 -21    6.78    2.76
  -1  -2 -21    5.23    2.66
   1  -2  21    7.23    3.17
   1   2  21    6.83    2.82
  -1  -2 -22   60.00    4.91
  -1   2 -22   56.43    3.78
  -1  -2 -22   55.21    4.49
  -1   2 -22   56.75    4.71
   1  -2  22   55.04    4.38
   1   2  22   51.87    4.42
   1  -2  23    4.09    2.81
   1   2  23    3.58    3.09
   1   2  23   -0.36    3.00
  -1   2 -23    4.05    2.00
  -1  -2 -23    5.58    2.92
  -1  -2 -23    5.75    2.71
  -1   2 -23    4.84    2.69
  -1   2 -24    6.25    2.18
   1  -2  24    3.31    2.75
   1   2  24    5.17    3.43
  -1  -2 -24    2.92    2.61
  -1   2 -24    1.20    2.48
  -1  -2 -24    5.01    2.77
   1   2  25    0.35    2.86
   1  -2  25   -2.80    2.90
  -1   2 -25    0.48    2.27
  -1  -2 -25   -0.38    2.34
  -1  -2 -25    0.19    2.49
  -1   2 -25   -0.47    2.56
  -1  -2 -26    0.28    2.30
   1  -2  26    3.25    2.76
   1   2  26   -1.32    2.87
  -1   2 -26    1.05    2.29
  -1   2 -26    3.35    2.37
  -1  -2 -26    5.08    2.65
  -1  -2 -27   30.30    3.17
  -1   2 -27   32.32    3.18
   1   2  27   26.95    3.24
   1  -2  27   29.29    3.13
  -1   2 -27   32.77    3.29
   1  -2  27   27.88    2.41
   1   2  27   31.49    3.17
  -1   2 -28   25.53    2.62
  -1  -2 -28   23.48    2.63
   1   2  28   25.51    2.90
   1  -2  28   20.88    2.49
  -1   2 -28   21.75    2.48
   1  -2  28   21.34    1.70
   1   2  28   23.19    2.58
  -1   2 -29    1.74    1.49
   1  -2  29   -1.31    1.59
   1   2  29    1.04    1.76
  -1  -2 -29    1.76    1.47
   1   2  29   -0.32    1.32
  -1   2 -29    1.17    1.36
  -1   2 -30    4.09    1.12
  -1  -2 -30    1.14    1.00
   1   2  30    3.14    1.00
  -1   3  30   10.58    1.10
  -1   3  30   11.87    1.16
   1   3 -30    8.12    1.17
   1  -3 -29    3.79    1.32
   1   3 -29    4.42    1.54
  -1   3  29    1.31    1.24
   1   3 -28    4.20    1.31
  -1  -3  28    7.37    1.14
   1  -3 -28    8.65    1.89
   1   3 -28    8.39    2.09
  -1   3  28    6.70    1.84
   1   3 -27   10.60    2.01
  -1  -3  27   11.75    1.87
  -1  -3  27   13.92    1.70
   1  -3 -27   15.97    2.39
   1   3 -27   20.02    2.75
  -1   3  27   15.49    2.37
   1  -3 -26   14.77    2.60
  -1   3  26   10.07    2.57
  -1  -3  26   10.87    2.30
   1   3 -26   12.61    2.39
   1  -3 -25   14.00    2.90
  -1   3  25   18.42    3.03
  -1  -3  25    8.88    2.56
  -1   3  25   10.04    3.09
   1   3 -25   12.24    2.55
  -1   3  24   14.46    2.97
  -1  -3  24    8.36    2.55
  -1   3  24   14.34    3.36
   1  -3 -24   15.26    2.99
   1   3 -24   13.31    2.68
  -1   3  23   -2.54    2.28
  -1   3  23    3.77    3.03
  -1  -3  23   -0.05    2.22
   1  -3 -23    1.23    2.14
   1  -3 -23   -1.83    1.94
   1   3 -23    2.55    2.31
  -1   3  22   23.10    4.75
  -1   3  22   22.99    3.79
  -1  -3  22   29.00    3.37
  -1   3  22   31.56    3.90
   1  -3 -22   20.17    3.13
   1  -3 -22   20.67    3.09
   1   3 -22   28.43    3.31
  -1   3  21   33.07    4.05
  -1  -3  21   27.27    3.27
  -1   3  21   31.73    3.78
   1  -3 -21   27.59    3.44
  -1   3  21   39.65    6.60
   1   3 -21   30.88    3.33
   1  -3 -21   32.11    3.30
   1   3 -20    3.72    2.08
   1  -3 -20    0.77    2.01
  -1  -3  20    3.92    2.21
  -1   3  20    2.95    2.72
  -1   3  20    0.10    3.33
  -1   3  20    4.50    2.98
   1  -3 -20    3.95    2.21
  -1  -3  20    0.81    2.76
   1  -3 -19    4.39    1.98
  -1   3  19    5.29    2.60
  -1  -3  19    1.43    2.06
   1   3 -19    7.71    3.35
  -1   3  19    6.96    4.06
  -1   3  19    1.44    3.21
   1   3 -19    4.24    1.97
   1  -3 -19    1.61    2.08
  -1   3  19    2.38    1.79
  -1  -3  19    6.56    3.79
  -1  -3  18    2.29    1.95
   1  -3 -18    0.09    1.66
   1   3 -18    3.10    3.31
  -1   3  18    5.26    4.00
   1   3 -18    0.59    1.89
  -1   3  18    5.14    3.67
  -1   3  18    3.59    2.49
   1  -3 -18    1.22    1.82
  -1  -3  18    2.34    3.13
  -1  -3  18    2.68    3.11
   1   3 -17   14.40    4.36
  -1   3  17   12.04    4.45
  -1   3  17   12.21    4.04
  -1   3  17   14.31    2.57
   1  -3 -17    8.71    1.86
  -1  -3  17   13.98    4.26
  -1  -3  17    9.47    4.05
  -1   3  16   10.49    4.09
   1   3 -16   10.72    4.00
   1  -3 -16   12.41    2.95
  -1  -3  16    4.21    3.29
  -1  -3  16    7.97    3.91
  -1   3  16   13.83    4.41
  -1   3  15    2.71    3.60
   1  -3 -15    2.40    2.01
   1   3 -15    3.89    3.59
  -1  -3  15    1.90    2.95
  -1  -3  15    2.72    3.17
  -1   3  15    3.49    3.64
   1  -3 -14  337.96   11.91
   1   3 -14  316.15   13.91
  -1  -3  14  327.56   14.87
  -1   3  14  332.40   15.17
   1   3 -13    2.50    3.29
   1  -3 -13    6.10    2.82
  -1  -3  13    3.54    3.64
  -1   3  13    6.65    3.83
   1  -3 -12  282.64   11.85
   1   3 -12  297.95   12.79
  -1  -3  12  308.15   13.08
  -1   3  12  297.33   13.51
  -1   3  12  298.87   13.96
   1  -3 -11  199.75    9.67
   1   3 -11  187.70    9.92
  -1  -3  11  188.18   10.02
  -1  -3  11  186.40    9.77
  -1   3  11  207.71   11.08
  -1   3  11  195.36   10.82
   1  -3 -10   11.98    3.19
   1   3 -10   10.83    3.49
   1   3 -10    8.46    3.80
  -1  -3  10   10.06    3.46
  -1  -3  10   10.95    3.68
  -1   3  10   13.88    4.08
   1   3  -9    1.96    3.28
   1  -3  -9   -0.14    2.51
  -1  -3   9    0.53    2.71
  -1  -3   9   -2.35    3.30
  -1   3   9    3.32    3.09
   1   3  -8  218.81    9.14
   1  -3  -8  224.26    8.84
  -1  -3   8  203.52    8.80
  -1  -3   8  215.22    9.48
  -1   3   8  228.60   10.34
   1   3  -7    0.28    2.85
  -1   3   7    3.98    2.57
   1  -3  -7   -0.20    2.57
  -1  -3   7    0.90    3.01
  -1  -3   7    2.73    2.71
  -1   3   7    0.82    3.09
   1   3  -6    2.89    2.65
   1   3  -6    3.36    3.18
  -1   3   6    1.76    2.35
  -1  -3   6    2.79    2.49
   1  -3  -6    2.18    1.90
  -1   3   6    2.02    2.95
   1   3  -5   48.42    4.38
   1   3  -5   42.03    4.20
  -1   3   5   47.27    3.76
  -1  -3   5   44.55    4.17
   1  -3  -5   44.55    3.47
   1   3  -4   42.91    3.95
   1   3  -4   43.09    4.11
  -1   3   4   42.19    3.52
   1  -3  -4   44.91    3.73
  -1  -3   4   41.42    3.86
   1  -3  -4   44.09    3.40
   1  -3  -3  156.60    6.13
   1   3  -3  166.98    6.20
  -1  -3   3  158.09    3.77
   1   3  -3  158.93    6.49
  -1   3   3  160.88    5.68
  -1   3   3  157.63    3.76
  -1  -3   3  152.35    6.05
   1  -3  -3  164.39    5.78
  -1  -3   3  148.76    5.39
  -1  -3   2   12.06    1.31
   1   3  -2   12.61    2.63
  -1   3   2   11.51    2.13
   1  -3  -2   11.45    2.41
  -1  -3   2   12.09    2.58
  -1   3   2   13.33    3.05
  -1  -3   2    9.61    2.12
   1  -3  -1   48.74    3.52
  -1  -3   1   47.61    2.14
   1   3  -1   46.83    3.35
  -1  -3   1   46.65    3.14
  -1  -3   1   43.29    2.97
  -1   3   1   44.74    3.85
   1   3  -1   40.19    3.10
  -1  -3   0    2.71    1.87
   1  -3   0    1.87    1.14
   1   3   0    2.05    2.01
  -1   3   0    3.08    0.94
   1  -3   0    1.31    1.88
   1   3   0    1.92    1.65
  -1   3   0    2.57    2.37
  -1  -3   0    2.25    1.49
  -1  -3  -1   19.28    2.48
  -1  -3  -1   18.65    2.30
   1  -3   1   20.48    1.98
  -1   3  -1   20.28    3.34
   1  -3   1   23.05    2.78
   1   3   1   17.67    2.30
  -1   3  -1   19.98    3.02
   1   3   1   16.19    2.20
  -1  -3  -1   20.90    2.11
   1  -3   1   19.91    2.59
   1  -3   2   18.00    2.05
  -1   3  -2   15.80    3.14
  -1  -3  -2   16.39    1.98
  -1  -3  -2   15.19    2.18
  -1  -3  -2   15.58    2.68
   1   3   2   14.66    1.93
  -1  -3  -2   15.31    2.05
   1  -3   2   18.88    2.67
  -1  -3  -3  136.06    5.68
  -1  -3  -3  130.65    5.25
   1  -3   3  139.66    5.71
  -1  -3  -3  131.90    4.74
  -1   3  -3  139.49    6.49
   1   3   3  137.49    5.85
   1  -3   3  127.15    4.86
  -1  -3  -4  443.21   10.65
  -1  -3  -4  430.53    9.83
   1  -3   4  440.97   10.52
   1  -3   4  426.83    9.41
   1   3   4  435.93   10.18
  -1   3  -4  435.06   11.07
  -1  -3  -4  422.09    9.30
   1   3   5   14.84    2.78
  -1  -3  -5   16.06    3.14
   1  -3   5   17.36    3.22
  -1  -3  -5   14.66    2.65
  -1   3  -5   18.52    3.79
  -1  -3  -6   44.29    4.41
   1   3   6   45.07    4.16
   1  -3   6   43.55    4.26
  -1   3  -6   48.77    4.92
   1  -3   6   43.28    3.05
  -1  -3  -6   39.83    3.76
  -1   3  -6   44.07    2.65
   1   3   7   93.91    5.77
   1  -3   7   86.61    5.78
  -1  -3  -7   87.41    5.49
   1  -3   7   88.45    4.39
  -1   3  -7   94.92    6.41
   1   3   8    8.35    2.99
   1  -3   8    8.80    3.36
   1  -3   8    7.75    3.16
  -1   3  -8    9.09    3.48
   1  -3   8    6.74    2.21
  -1  -3  -8    5.37    1.20
  -1  -3  -8    7.80    2.78
   1   3   9    3.12    2.70
   1  -3   9    4.94    2.97
   1  -3   9    3.50    3.23
  -1   3  -9    4.05    3.31
   1  -3   9    4.71    2.24
  -1  -3  -9    3.05    1.08
   1   3  10   68.31    6.00
   1  -3  10   72.18    6.13
  -1   3 -10   70.04    6.22
   1  -3  10   69.72    4.87
   1   3  11    7.61    3.22
   1  -3  11   10.51    3.81
  -1   3 -11    8.63    3.67
   1   3  12    3.17    2.57
   1  -3  12    1.67    3.06
  -1   3 -12    2.62    2.97
   1   3  13    2.06    2.75
   1  -3  13    1.06    3.13
  -1   3 -13   -1.10    2.76
   1   3  13   -1.59    2.66
   1   3  14   -2.02    2.48
   1  -3  14    1.13    3.31
  -1   3 -14   -0.09    2.76
   1   3  15   29.78    4.49
   1  -3  15   35.31    5.62
  -1   3 -15   28.31    4.76
   1   3  16   79.70    7.28
  -1   3 -16   70.72    7.03
   1  -3  16   68.41    7.47
   1  -3  16   81.19    7.84
  -1  -3 -17   -0.39    1.90
  -1   3 -17    2.12    3.65
   1   3  17    0.40    2.05
  -1   3 -17   -1.42    2.04
  -1  -3 -17   -3.04    2.60
   1   3  17    6.58    3.32
  -1   3 -17    0.65    1.76
  -1  -3 -17    0.71    1.74
   1  -3  17   -0.70    2.99
   1  -3  17    3.21    3.34
  -1   3 -18  105.90    8.59
   1   3  18   88.29    4.65
  -1  -3 -18   81.35    8.63
   1   3  18  100.05    8.01
  -1  -3 -18   89.75    5.24
  -1   3 -18   95.71    4.44
   1  -3  18  101.04    9.03
   1  -3  18  100.65    9.22
  -1   3 -18   86.12    4.99
  -1  -3 -18   89.93    4.94
  -1  -3 -19    0.51    2.20
  -1   3 -19   -1.35    2.98
   1   3  19    1.71    2.50
   1  -3  19    2.44    2.43
   1  -3  19    3.81    2.58
  -1   3 -19   -0.38    1.90
  -1  -3 -19    1.93    2.23
   1   3  19   -4.36    2.85
  -1   3 -19   -0.44    2.26
  -1  -3 -19    6.42    3.91
  -1  -3 -20    2.53    3.13
   1   3  20    0.75    2.84
   1  -3  20    4.22    2.64
   1  -3  20    0.77    2.93
  -1   3 -20    2.30    2.18
  -1  -3 -20    2.52    2.29
  -1  -3 -20    2.76    2.49
  -1   3 -20    2.67    2.52
  -1   3 -21    3.15    2.22
   1  -3  21    4.61    2.88
   1   3  21    1.37    2.89
  -1  -3 -21    0.39    2.39
  -1  -3 -21    4.22    2.42
  -1   3 -21    1.40    2.42
  -1   3 -22  106.94    5.05
  -1  -3 -22  109.08    6.11
   1   3  22  116.81    5.96
   1  -3  22  113.89    5.65
  -1   3 -22  109.92    6.00
  -1  -3 -22  107.44    6.01
  -1   3 -23   -0.88    1.92
   1   3  23    2.57    3.12
   1  -3  23    2.95    2.85
  -1  -3 -23    1.41    2.45
  -1   3 -23   -2.85    2.66
  -1  -3 -23    0.33    2.45
  -1  -3 -24    3.01    2.47
  -1   3 -24   -1.72    1.80
   1  -3  24    2.04    2.55
   1   3  24    2.60    2.96
  -1   3 -24    4.35    2.78
  -1  -3 -24    0.65    2.53
  -1   3 -25    2.19    1.72
  -1  -3 -25    1.64    2.41
   1  -3  25    1.16    2.57
   1   3  25   -0.40    2.76
  -1   3 -25   -0.33    2.34
  -1   3 -26    2.61    2.22
  -1  -3 -26    1.92    2.23
   1  -3  26    0.75    2.33
   1   3  26    1.45    2.63
  -1   3 -26    1.23    2.05
   1   3  26    4.15    2.37
  -1   3 -27   12.81    2.43
  -1  -3 -27   17.93    2.71
   1  -3  27   14.99    2.52
   1   3  27    9.59    2.64
  -1   3 -27   10.51    2.21
   1   3  27   14.24    2.41
  -1   3 -28    2.92    1.84
  -1  -3 -28    4.03    1.89
   1   3  28    0.94    1.97
   1  -3  28    3.16    1.79
  -1   3 -28    4.81    1.75
   1   3  28    4.11    1.69
  -1   3 -29    0.17    1.28
   1  -3  29    1.44    1.13
  -1  -3 -29    1.05    1.29
   1   3  29   -0.12    1.27
  -1   3 -29    0.35    1.26
  -1  -3 -30    0.73    0.84
   1   3  30    1.40    0.88
   1  -4 -29    0.82    0.95
  -1   4  29    0.63    0.82
  -1  -4  29    0.72    1.03
   1   4 -29    0.34    1.21
  -1   4  29    1.06    1.12
  -1   4  28    8.95    1.80
   1   4 -28    8.37    1.91
  -1  -4  28    7.47    1.19
   1   4 -28    5.56    1.20
   1  -4 -28    8.22    1.65
  -1   4  27   15.88    2.39
   1   4 -27   13.56    2.38
   1  -4 -27   14.50    2.16
   1   4 -27   14.86    2.01
   1  -4 -26   -0.34    1.88
  -1   4  26   -0.99    2.02
   1   4 -26    1.32    1.79
  -1   4  26    0.63    1.09
   1  -4 -25    1.69    2.08
   1   4 -25    1.06    2.11
  -1   4  25    2.55    2.39
   1  -4 -24    9.08    2.40
  -1   4  24    6.27    2.53
   1   4 -24    5.74    2.25
  -1   4  24    3.84    3.04
   1  -4 -23   16.93    2.95
  -1   4  23   18.64    3.25
   1   4 -23   15.79    2.78
  -1   4  23   21.70    3.68
  -1   4  22   13.66    3.34
  -1   4  22   13.08    3.10
   1  -4 -22   14.26    2.97
  -1   4  22   11.84    4.50
   1   4 -22   12.97    2.63
  -1   4  21   10.73    4.10
  -1   4  21   15.38    3.03
  -1   4  21   11.67    3.02
   1  -4 -21    9.71    2.62
   1   4 -21   11.15    2.63
  -1   4  20   18.29    3.30
  -1   4  20   19.37    3.15
   1   4 -20   17.72    3.05
   1  -4 -20   14.53    2.66
  -1   4  20   19.35    5.03
   1   4 -20   27.77    5.20
   1   4 -19   82.73    8.49
  -1   4  19  100.25    9.38
  -1   4  19   93.20    5.12
  -1   4  19  112.19   10.05
   1  -4 -19   92.57    5.25
  -1  -4  19   93.30    8.80
  -1  -4  19   95.66    4.88
   1   4 -19   95.64    5.03
   1  -4 -19   90.87    4.67
  -1  -4  18   20.97    2.84
   1  -4 -18   20.86    2.49
  -1   4  18   23.61    3.25
  -1   4  18   15.87    4.84
   1   4 -18   25.97    5.31
  -1   4  18   24.57    5.27
   1   4 -18   23.31    2.98
   1  -4 -18   24.56    3.00
  -1  -4  18   33.78    5.99
   1  -4 -17    2.55    1.71
  -1  -4  17    1.12    2.12
  -1   4  17    4.19    2.29
   1   4 -17   -5.23    4.04
  -1   4  17    3.80    4.08
   1   4 -17    5.74    2.06
  -1   4  17    2.46    3.44
   1  -4 -17    1.75    1.67
  -1  -4  17    5.56    3.35
  -1   4  16   26.98    5.48
  -1   4  16   25.08    5.31
   1   4 -16   22.73    5.24
  -1   4  16   26.03    2.84
  -1  -4  16   23.85    4.83
   1   4 -15  139.73   10.09
  -1   4  15  135.23    9.89
  -1  -4  15  131.58    9.67
  -1   4  15  141.54   10.90
  -1   4  14    6.32    3.81
   1  -4 -14    7.89    2.37
   1  -4 -14    7.35    3.20
   1   4 -14   10.98    4.39
  -1  -4  14    8.65    3.47
  -1   4  14   14.45    4.68
  -1   4  13   14.14    4.15
   1  -4 -13   19.00    4.36
   1   4 -13   17.84    4.16
  -1  -4  13   22.02    4.30
  -1   4  13   12.74    4.21
  -1   4  13   16.71    4.52
   1  -4 -12    2.35    3.07
   1   4 -12    1.89    3.27
  -1   4  12    1.12    3.07
  -1  -4  12   -2.92    2.97
  -1   4  12   -3.07    3.97
  -1   4  12    0.74    3.24
   1   4 -11   14.48    4.12
   1   4 -11   12.29    3.56
   1  -4 -11   15.06    3.75
  -1   4  11   16.58    3.92
  -1  -4  11   15.68    3.77
  -1   4  11   12.50    3.99
   1  -4 -10   48.26    5.25
  -1   4  10   41.43    5.10
   1   4 -10   49.33    5.86
  -1  -4  10   45.33    5.36
  -1   4  10   46.56    5.95
  -1   4   9   18.03    3.82
   1   4  -9   15.77    4.05
   1  -4  -9   16.92    3.47
  -1  -4   9   17.83    3.96
  -1   4   9   14.56    4.20
   1   4  -8    6.95    3.67
   1  -4  -8    3.16    2.80
  -1   4   8    3.86    2.72
  -1  -4   8    6.41    3.14
  -1   4   8    8.38    3.49
   1   4  -7   30.07    4.58
  -1   4   7   28.56    3.92
  -1  -4   7   29.03    4.12
  -1   4   7   27.12    4.65
   1   4  -6   15.71    3.83
   1   4  -6   14.42    3.45
  -1   4   6   14.75    3.16
  -1  -4   6   13.43    3.20
  -1   4   6   14.79    3.66
   1  -4  -6   11.24    2.63
  -1   4   5    0.29    2.17
   1   4  -5    0.78    2.44
  -1  -4   5    0.16    1.19
   1   4  -5   -1.83    2.95
  -1  -4   5    1.05    2.56
   1  -4  -5   -0.36    1.96
   1   4  -4   -0.01    2.40
   1   4  -4   -1.87    2.88
  -1   4   4   -0.20    2.11
  -1  -4   4   -0.74    1.20
   1  -4  -4   -0.10    2.25
  -1   4   4   -0.36    0.73
  -1  -4   4    0.73    2.39
   1  -4  -4    0.00    1.90
   1   4  -3  203.30    8.05
   1   4  -3  209.99    7.77
  -1   4   3  198.21    6.84
  -1  -4   3  199.74    5.11
   1  -4  -3  212.60    7.87
  -1  -4   3  207.00    7.93
   1  -4  -3  213.12    7.61
  -1  -4   3  212.05    6.55
   1   4  -2  121.94    5.92
   1  -4  -2  116.49    5.93
  -1  -4   2  114.48    3.87
   1  -4  -2  120.50    5.70
  -1  -4   2  122.11    5.07
  -1  -4   2  115.71    5.05
   1   4  -2  112.71    5.51
  -1   4   2  115.07    6.51
   1   4  -1  206.22    2.67
   1  -4  -1  228.34    5.33
  -1  -4   1  225.30    5.50
   1   4  -1  219.18    7.28
   1  -4  -1  219.22    7.63
   1  -4  -1  223.20    4.84
  -1  -4   1  212.09    6.65
  -1  -4   1  218.08    6.55
  -1   4   1  223.63    8.64
   1   4  -1  197.68    7.04
   1  -4   0  109.60    3.80
   1  -4   0  105.29    2.43
  -1  -4   0   96.19    4.66
   1   4   0   98.82    4.94
  -1   4   0  107.15    3.51
   1  -4   0  101.13    5.41
   1   4   0  105.02    5.81
  -1  -4   0   99.24    4.36
  -1   4   0  103.60    6.14
   1   4   0   97.58    4.88
  -1  -4  -1   43.69    3.46
  -1  -4  -1   42.03    3.49
   1   4   1   36.58    3.33
   1   4   1   44.38    4.34
   1  -4   1   48.12    3.93
  -1   4  -1   41.69    2.51
  -1   4  -1   48.70    4.75
   1  -4   1   48.99    3.03
  -1  -4  -1   38.72    2.94
   1   4   1   34.90    3.29
  -1   4  -1   43.89    4.44
  -1  -4  -2  110.03    5.36
  -1  -4  -2  104.83    5.20
   1  -4   2  108.83    4.60
  -1  -4  -2  107.40    4.49
   1   4   2  109.53    6.15
   1  -4   2  113.14    5.67
  -1   4  -2  114.25    6.58
  -1  -4  -2  100.75    4.43
  -1   4  -2  116.77    6.72
   1  -4   2  120.63    6.00
  -1  -4  -3  120.61    5.84
  -1  -4  -3  123.39    5.80
  -1   4  -3  131.39    7.07
   1  -4   3  118.84    5.09
   1   4   3  123.39    6.39
  -1  -4  -3  120.42    5.10
   1  -4   3  126.49    5.93
   1  -4   3  123.98    6.23
  -1  -4  -4   65.74    4.49
  -1  -4  -4   67.82    4.84
  -1   4  -4   71.91    5.87
   1  -4   4   70.54    4.21
   1   4   4   65.51    5.06
  -1  -4  -4   66.26    4.27
   1  -4   4   69.66    5.00
  -1  -4  -5   25.17    3.72
  -1  -4  -5   23.65    3.23
  -1  -4  -5   25.39    3.19
   1   4   5   23.93    3.84
  -1   4  -5   27.71    4.68
   1  -4   5   27.71    3.79
  -1  -4  -6   37.50    4.44
   1   4   6   34.22    4.09
  -1  -4  -6   32.11    3.70
  -1   4  -6   38.43    5.03
   1   4   6   36.77    4.19
   1  -4   6   36.90    2.77
   1  -4   6   38.60    4.46
  -1  -4  -7   41.98    4.74
   1   4   7   36.86    4.40
  -1   4  -7   34.84    2.87
  -1   4  -7   43.78    5.23
   1  -4   7   43.32    3.05
   1   4   7   40.57    4.43
  -1  -4  -7   38.81    4.16
   1  -4   7   45.17    4.96
  -1  -4  -8    0.41    2.85
   1   4   8    0.40    2.47
  -1   4  -8   -0.85    3.63
   1   4   8   -0.32    2.99
  -1  -4  -8    1.28    2.42
   1  -4   8    1.20    1.68
   1  -4   8    0.24    2.91
   1   4   9   61.51    5.80
  -1  -4  -9   59.41    5.75
  -1  -4  -9   61.90    5.41
   1   4   9   69.24    5.22
   1  -4   9   69.23    4.24
  -1   4  -9   65.08    6.41
   1  -4   9   60.99    5.80
  -1  -4 -10   66.36    6.45
   1   4  10   51.60    5.31
   1   4  10   58.81    4.95
   1  -4  10   58.62    4.20
  -1   4 -10   66.02    6.46
   1  -4  10   59.92    5.93
   1   4  11    0.86    2.34
  -1  -4 -11    4.69    3.58
   1   4  11    1.46    2.54
  -1   4 -11    5.19    3.62
   1  -4  11    4.36    3.00
  -1  -4 -12    6.15    3.30
   1   4  12    2.69    2.73
   1   4  12    4.39    2.55
   1   4  12    7.00    2.58
  -1   4 -12   10.00    3.84
   1  -4  12    4.85    2.73
   1   4  13    8.60    3.08
  -1  -4 -13   14.09    4.10
   1   4  13   11.08    2.87
  -1   4 -13   13.45    4.08
   1  -4  13   12.14    3.77
   1   4  14   14.14    3.96
  -1  -4 -14   13.88    4.06
  -1   4 -14   13.18    4.05
   1  -4  14   12.97    3.95
   1   4  15   12.53    3.64
  -1  -4 -15   10.74    3.84
  -1   4 -15   12.77    3.85
   1  -4  15   11.01    3.81
  -1  -4 -16    2.74    1.85
  -1   4 -16    3.12    2.97
  -1   4 -16    3.85    2.21
   1   4  16    8.33    3.38
  -1  -4 -16    3.45    3.65
  -1  -4 -16    2.64    1.83
   1  -4  16   -2.21    3.12
  -1   4 -17   39.99    5.79
   1   4  17   29.52    2.74
  -1   4 -17   28.76    3.16
   1   4  17   27.91    4.47
  -1  -4 -17   33.83    6.17
  -1  -4 -17   31.12    3.40
  -1   4 -17   37.31    3.00
   1  -4  17   32.03    5.57
  -1  -4 -17   30.10    3.19
  -1  -4 -18   13.66    2.94
  -1   4 -18    9.91    3.26
   1  -4  18   13.71    2.51
   1   4  18   12.64    2.83
  -1   4 -18   17.08    2.97
   1   4  18   23.97    4.71
  -1  -4 -18   13.87    4.47
  -1   4 -18   16.55    2.51
  -1  -4 -18   14.69    2.77
   1  -4  18    7.55    3.59
  -1  -4 -19    1.14    2.37
  -1   4 -19    3.03    2.86
   1  -4  19    1.52    2.27
   1   4  19    0.33    2.43
  -1  -4 -19    4.66    3.82
  -1   4 -19   -0.38    2.30
  -1   4 -19    0.45    2.04
  -1  -4 -19   -0.45    2.20
   1  -4  19   -4.94    3.44
  -1  -4 -20   37.82    3.97
  -1   4 -20   36.42    3.37
  -1  -4 -20   40.66    3.96
  -1   4 -20   31.07    3.82
   1   4  20   40.58    3.95
   1  -4  20   34.01    3.56
  -1  -4 -21   70.42    4.95
  -1   4 -21   64.05    4.12
   1   4  21   64.05    7.92
   1   4  21   64.20    4.50
   1  -4  21   63.15    4.34
  -1  -4 -21   63.02    4.74
  -1   4 -21   61.83    4.90
  -1  -4 -22    2.54    2.75
  -1   4 -22    6.85    2.30
   1   4  22   -0.67    3.15
  -1   4 -22    2.76    2.64
   1   4  22    2.83    2.83
   1  -4  22    4.85    2.50
  -1   4 -23   12.76    3.31
  -1  -4 -23   10.17    2.92
  -1   4 -23   13.73    2.33
   1  -4  23   11.79    2.90
   1   4  23   12.52    3.09
  -1   4 -24    0.12    2.40
  -1  -4 -24    2.63    2.51
  -1   4 -24    2.92    2.07
   1  -4  24    4.85    2.53
   1   4  24    0.36    2.62
  -1   4 -25   72.51    3.61
  -1  -4 -25   70.02    4.67
   1   4  25   69.11    4.36
   1  -4  25   70.74    3.99
  -1   4 -25   75.08    4.84
   1   4  25   69.98    4.59
  -1   4 -26    1.04    2.21
  -1  -4 -26    1.62    2.09
   1  -4  26    2.96    2.09
   1   4  26   -1.22    2.58
  -1   4 -26    3.38    2.13
   1   4  26    3.30    2.07
  -1   4 -27    3.21    1.94
  -1  -4 -27    5.56    1.99
   1  -4  27    4.34    1.72
   1   4  27    4.06    2.10
  -1   4 -27   -1.97    1.99
   1   4  27    6.39    2.05
  -1   4 -28    7.18    1.77
  -1   4 -28    8.68    1.72
   1   4  28    7.08    1.69
  -1  -4 -28    8.16    1.74
  -1   4 -29    4.41    1.30
  -1  -4 -29    7.23    1.34
  -1   4 -29    7.16    1.23
   1   5 -29    8.10    1.20
  -1   5  29   11.62    1.18
   1  -5 -28    0.63    1.02
  -1   5  28    0.01    0.86
   1   5 -28   -2.21    1.38
  -1  -5  28   -0.42    1.02
  -1   5  28    0.83    1.27
   1  -5 -27    1.56    1.48
  -1   5  27    1.92    1.54
   1   5 -27    0.95    1.28
  -1   5  27    2.23    0.86
   1  -5 -26   17.18    2.29
  -1   5  26   18.71    2.51
  -1   5  26   17.88    1.96
   1   5 -26   14.20    2.21
   1  -5 -25    6.78    2.13
  -1   5  25    5.99    2.21
   1   5 -25    3.28    1.94
   1  -5 -24    2.30    2.03
  -1   5  24   -1.70    2.35
   1   5 -24   -0.75    1.99
   1  -5 -23   -0.76    2.01
   1   5 -23    1.55    2.13
  -1   5  23    0.28    2.29
   1  -5 -22   12.10    2.54
  -1   5  22   11.61    2.80
   1   5 -22    7.51    2.35
  -1   5  22    5.54    2.83
  -1   5  21   59.76    4.57
  -1   5  21   49.26    4.31
   1  -5 -21   57.46    4.28
   1   5 -21   48.78    4.03
  -1   5  21   51.34    6.96
  -1   5  20   14.06    3.25
  -1   5  20   10.65    2.73
   1   5 -20   12.48    2.70
   1  -5 -20    9.04    2.31
  -1  -5  20    8.07    2.44
  -1   5  20   14.64    4.63
  -1   5  19   16.70    4.56
   1   5 -19   13.73    4.38
  -1   5  19   16.93    3.02
   1   5 -19   14.86    2.88
  -1   5  19   14.63    2.85
  -1   5  19   24.24    4.99
   1  -5 -19   16.96    2.85
  -1  -5  19   11.38    2.39
  -1  -5  19    9.90    2.79
  -1   5  18   -0.85    3.70
   1   5 -18    4.29    4.00
  -1   5  18    0.24    2.51
  -1   5  18    3.96    2.24
   1   5 -18   -1.84    2.13
   1  -5 -18    2.25    2.06
  -1  -5  18    0.55    2.22
  -1  -5  18    4.76    3.31
  -1   5  17  189.83   12.26
   1   5 -17  193.80   12.76
  -1   5  17  172.18    6.26
  -1   5  17  173.24   12.51
  -1   5  17  166.94    6.53
   1  -5 -17  174.80    6.39
  -1  -5  17  175.04    6.19
   1   5 -17  175.58    6.40
  -1  -5  17  171.60   11.71
  -1   5  16    1.92    3.39
   1   5 -16   -0.11    3.23
  -1   5  16   -0.62    2.32
   1  -5 -16    1.80    1.72
  -1  -5  16    1.20    2.08
  -1  -5  16   -0.99    2.73
   1   5 -16    2.04    1.92
  -1   5  16    3.67    1.86
  -1   5  16    0.69    3.43
   1   5 -15    1.96    3.22
  -1   5  15    3.12    3.53
  -1  -5  15    4.53    3.18
  -1   5  15    3.80    3.71
   1  -5 -14   54.92    6.47
  -1   5  14   55.52    6.73
   1   5 -14   56.76    7.02
  -1  -5  14   54.38    6.63
  -1   5  14   53.10    7.14
  -1   5  14   51.38    6.98
   1  -5 -13   95.91    7.92
  -1   5  13   96.61    8.30
   1   5 -13  102.58    8.79
  -1  -5  13  100.32    8.27
  -1   5  13   96.72    8.85
  -1   5  13   97.25    9.12
   1   5 -12   46.40    6.35
   1  -5 -12   43.81    5.56
  -1   5  12   47.21    5.85
   1   5 -12   36.10    5.27
  -1  -5  12   44.19    5.91
  -1   5  12   44.83    6.15
  -1   5  11   24.22    4.73
   1   5 -11   22.85    4.43
   1  -5 -11   19.87    4.37
   1   5 -11   24.05    5.01
  -1  -5  11   21.19    4.30
  -1   5  11   19.91    4.73
   1   5 -10  153.69    9.64
  -1   5  10  140.50    8.55
   1  -5 -10  148.95    8.89
  -1  -5  10  142.92    8.91
  -1   5  10  141.49    9.79
  -1   5   9    0.20    2.90
   1   5  -9   -0.29    3.36
   1  -5  -9    1.64    2.58
  -1  -5   9    1.32    2.71
  -1   5   9    1.94    3.24
   1  -5  -8    2.58    2.79
   1   5  -8    3.38    3.48
  -1   5   8    1.78    2.79
  -1  -5   8   -0.77    2.66
  -1   5   8   -0.35    3.38
  -1   5   7  158.98    7.74
   1   5  -7  156.56    8.86
  -1  -5   7  139.66    5.47
  -1  -5   7  150.50    8.49
   1  -5  -7  141.25    7.68
  -1   5   7  151.52    9.24
   1   5  -6    1.55    3.32
  -1   5   6    2.42    2.47
   1   5  -6    1.18    2.62
  -1  -5   6    0.58    1.22
  -1  -5   6    1.37    2.74
   1  -5  -6    0.10    2.17
  -1  -5   5   -0.23    1.18
   1   5  -5    0.84    2.45
   1   5  -5    2.55    3.41
  -1   5   5    0.44    2.06
  -1  -5   5    3.56    2.98
   1  -5  -5    0.10    2.08
  -1   5   4  103.85    5.38
   1   5  -4  110.28    6.84
  -1  -5   4  102.77    4.25
   1   5  -4  110.42    6.90
   1  -5  -4  110.24    6.63
  -1   5   4  102.12    2.91
  -1  -5   4  110.29    6.83
   1  -5  -4  104.27    6.32
   1  -5  -3   95.13    6.02
  -1  -5   3   92.08    4.01
   1   5  -3   91.60    6.19
   1   5  -3   97.28    6.22
   1  -5  -3   99.57    5.90
   1  -5  -3   93.15    4.40
  -1  -5   3   93.90    4.88
  -1  -5   3   95.14    5.15
   1   5  -3   87.76    5.85
   1  -5  -2    7.38    1.58
   1  -5  -2    7.48    2.73
  -1  -5   2    7.45    2.08
   1  -5  -2    6.94    1.11
  -1  -5   2    5.96    1.54
   1  -5  -2    8.27    2.83
   1   5  -2    7.83    3.28
  -1  -5   2    7.64    2.06
  -1   5   2    6.45    3.20
   1   5  -2    6.42    2.60
   1   5  -1  159.15    7.05
   1  -5  -1  158.05    7.22
  -1  -5   1  159.29    5.35
  -1   5   1  174.38    4.93
  -1  -5   1  158.68    6.17
   1  -5  -1  161.94    4.14
   1  -5  -1  166.14    4.46
  -1  -5   1  155.15    6.00
  -1   5   1  166.10    8.41
   1   5  -1  162.03    7.06
   1  -5   0   -0.49    1.45
  -1   5   0    0.75    1.17
   1   5   0    0.15    2.29
   1  -5   0    0.38    2.21
   1   5   0   -0.10    2.28
  -1  -5   0   -0.26    1.41
  -1   5   0   -1.85    3.15
   1  -5   0    0.13    0.69
  -1  -5   0    0.22    1.92
  -1  -5   0    0.78    1.78
  -1   5  -1  308.67    7.43
   1   5   1  299.64    8.88
   1  -5   1  315.72    7.78
   1  -5   1  321.80   10.21
  -1  -5  -1  311.66    9.00
  -1  -5  -1  310.24    9.74
  -1  -5  -1  307.35    7.99
   1  -5   1  316.26    4.71
  -1   5  -1  318.61   11.63
   1   5   1  317.12    9.64
  -1   5  -2    3.11    3.39
  -1  -5  -2    3.16    2.16
  -1  -5  -2    2.62    2.12
  -1   5  -2    3.23    2.95
   1  -5   2    1.77    2.31
   1  -5   2    3.37    1.75
   1   5   2    2.18    1.15
  -1  -5  -3  111.49    6.24
  -1  -5  -3  117.82    6.27
  -1   5  -3  119.43    7.47
   1   5   3  112.58    7.12
   1  -5   3  108.53    5.16
   1  -5   3  110.69    6.29
  -1   5  -3  121.89    7.51
  -1  -5  -3  110.53    5.42
  -1  -5  -4  105.17    6.31
  -1  -5  -4  111.86    6.37
   1  -5   4  108.92    6.78
  -1   5  -4  101.51    7.11
  -1  -5  -4  106.55    5.64
   1  -5   4  111.47    6.39
  -1   5  -4  112.34    7.55
   1   5   4  116.87    7.21
  -1  -5  -5   81.55    5.63
  -1  -5  -5   81.84    5.67
   1  -5   5   88.48    6.36
  -1   5  -5   91.51    7.21
   1  -5   5   86.48    5.77
   1   5   5   91.94    6.55
  -1  -5  -5   79.39    5.13
   1   5   6    1.43    2.49
  -1  -5  -6    0.22    2.77
   1  -5   6    1.33    2.89
   1  -5   6    0.10    1.43
   1   5   6    4.36    3.35
  -1  -5  -6   -0.33    2.18
  -1   5  -6   -0.97    3.54
   1   5   7   43.44    5.12
  -1  -5  -7   46.40    5.05
   1  -5   7   48.09    5.26
   1   5   7   43.33    4.97
   1  -5   7   37.09    2.60
  -1  -5  -7   42.36    4.56
  -1   5  -7   45.56    5.83
   1   5   8   -3.21    3.07
  -1  -5  -8    5.15    3.12
   1  -5   8    1.36    2.78
   1   5   8    3.70    3.15
  -1  -5  -8    0.02    2.10
  -1   5  -8    2.93    3.95
   1   5   9   61.72    6.06
  -1  -5  -9   70.10    6.37
   1  -5   9   60.90    6.12
   1   5   9   70.83    5.87
  -1  -5  -9   64.05    5.67
  -1   5  -9   62.82    6.61
   1   5  10   10.50    3.45
  -1  -5 -10    6.38    3.03
   1  -5  10    7.40    3.64
  -1  -5 -10    7.40    2.60
  -1   5 -10   11.03    4.41
   1   5  10    7.22    3.14
   1   5  11  158.69    9.76
  -1  -5 -11  158.66    9.88
   1  -5  11  167.19    9.97
   1   5  11  166.37    8.60
  -1   5 -11  181.26   10.85
   1   5  12   49.76    5.97
  -1  -5 -12   68.20    6.95
   1  -5  12   60.37    6.43
   1   5  12   51.35    5.11
  -1   5 -12   59.84    6.70
   1   5  13   10.42    3.55
   1   5  13    5.51    2.67
  -1  -5 -13    7.89    3.62
   1  -5  13   10.41    3.81
  -1   5 -13    4.56    3.20
  -1  -5 -14    5.98    4.06
   1   5  14    5.33    3.29
  -1   5 -14    2.21    3.57
   1  -5  14    2.29    3.12
  -1   5 -15  117.15    9.69
   1   5  15  145.08   10.17
  -1  -5 -15  131.57   10.22
  -1  -5 -15  122.65    5.33
  -1   5 -15  116.39    5.18
  -1  -5 -15  122.63    5.26
  -1   5 -15  118.31    5.44
   1  -5  15  125.52    9.66
  -1   5 -16    0.57    1.52
   1   5  16    1.04    2.15
   1   5  16    2.89    2.52
  -1   5 -16    1.72    2.00
  -1  -5 -16    1.19    3.42
  -1  -5 -16   -1.28    1.86
  -1   5 -16   -1.35    2.76
   1  -5  16    2.46    2.93
   1   5  17    6.53    2.19
  -1   5 -17    4.81    2.27
   1   5  17    7.52    3.32
  -1  -5 -17    9.26    4.58
  -1  -5 -17    3.70    2.17
  -1   5 -17    9.45    4.53
   1  -5  17    5.01    3.51
   1   5  18    1.75    2.41
  -1   5 -18    2.08    2.35
   1   5  18   -0.48    2.41
  -1  -5 -18    5.07    4.07
  -1   5 -18    1.70    2.12
  -1  -5 -18    1.34    2.09
  -1   5 -18   -3.19    3.56
   1  -5  18    0.36    2.28
  -1   5 -19   38.66    3.63
  -1  -5 -19   38.16    3.82
  -1   5 -19   31.62    4.93
   1   5  19   41.83    6.55
  -1   5 -19   38.52    4.11
   1   5  19   43.50    3.72
   1  -5  19   35.40    3.29
  -1  -5 -20   -1.37    2.19
  -1   5 -20    2.34    2.20
   1   5  20    3.45    3.51
  -1   5 -20   -1.98    2.70
   1  -5  20    0.60    2.23
   1   5  20   -0.21    2.50
  -1  -5 -21   14.58    2.98
  -1   5 -21   13.56    2.60
   1   5  21    6.74    3.91
  -1   5 -21   12.97    3.04
   1  -5  21   15.20    2.65
   1   5  21   11.17    3.02
  -1   5 -22    0.33    2.80
  -1  -5 -22    0.69    2.46
  -1   5 -22   -0.92    2.06
   1  -5  22    0.84    2.11
   1   5  22    0.11    2.54
  -1  -5 -23   75.27    5.09
  -1   5 -23   73.38    4.09
   1   5  23   64.59    4.29
  -1   5 -23   77.21    5.07
   1   5  23   73.63    4.68
  -1   5 -24   18.23    2.51
  -1  -5 -24   16.33    3.00
   1  -5  24   10.30    2.07
   1   5  24   15.69    2.90
  -1   5 -24   16.73    3.04
   1   5  24   15.75    2.77
  -1  -5 -25   16.17    2.81
  -1   5 -25   12.71    1.95
   1   5  25   17.69    2.88
  -1   5 -25   16.10    2.94
   1   5  25   15.58    2.65
  -1   5 -26    4.81    2.14
  -1   5 -26    0.47    1.76
   1   5  26    1.38    1.73
  -1  -5 -26    0.69    1.84
  -1   5 -27   34.73    2.86
   1   5  27   34.00    2.56
  -1   5 -27   35.80    2.58
  -1  -5 -27   36.53    2.78
  -1   5 -28    7.12    1.61
  -1  -5 -28    5.63    1.40
   1   5  28    5.63    1.40
  -1   5 -28    5.47    1.33
  -1  -5 -29    0.13    0.82
   1   6 -28    6.67    1.28
  -1   6  28    9.87    1.20
  -1   6  27    3.49    0.88
   1  -6 -27    1.07    1.06
  -1   6  27    2.44    1.33
  -1  -6  27    3.50    1.44
  -1   6  27    2.26    0.84
   1   6 -27    3.12    1.06
   1   6 -26   10.49    1.88
  -1   6  26   10.72    1.52
  -1   6  26    8.97    1.84
   1  -6 -26    9.44    1.75
   1   6 -25    1.03    1.84
  -1   6  25    2.02    1.79
   1  -6 -25    1.79    1.75
   1   6 -24   19.76    2.79
  -1   6  24   19.17    2.68
   1  -6 -24   22.41    2.62
   1   6 -23    8.49    2.44
  -1   6  23    8.76    2.37
   1  -6 -23    9.06    2.25
   1   6 -22    3.92    2.21
  -1   6  22   -0.21    2.02
   1  -6 -22    0.80    1.83
  -1  -6  21    0.72    2.14
  -1   6  21    1.76    1.99
   1   6 -21    3.50    2.38
   1  -6 -21    0.45    1.97
   1   6 -20    0.14    2.32
  -1   6  20    0.87    2.12
  -1  -6  20   -2.31    2.68
  -1   6  20   -4.72    3.89
   1  -6 -20   -0.20    2.01
  -1   6  19    8.46    2.38
   1   6 -19    7.63    2.59
  -1  -6  19    9.18    2.68
  -1   6  19   11.33    4.24
   1  -6 -19    7.76    2.42
   1   6 -18   -0.75    2.17
  -1   6  18    2.93    1.96
   1  -6 -18   -3.58    2.88
   1  -6 -18   -0.86    1.93
  -1  -6  18   -1.34    2.32
   1   6 -18    6.86    4.50
  -1   6  18    1.43    3.36
   1   6 -17    3.40    4.06
  -1   6  17   -0.16    3.75
  -1   6  17    1.30    2.35
   1  -6 -17   -0.35    3.81
  -1   6  17   -2.20    3.42
  -1   6  17    3.28    2.03
   1   6 -17    2.84    2.21
   1  -6 -17    0.12    1.82
  -1  -6  17    0.67    2.22
  -1  -6  17   -0.42    3.11
  -1   6  16   13.67    4.26
   1   6 -16   17.53    4.92
  -1   6  16   12.40    2.55
   1   6 -16   15.23    2.63
  -1   6  16   18.73    4.69
  -1   6  16   16.49    2.37
   1  -6 -16   11.24    3.80
   1  -6 -16   14.87    2.47
   1   6 -16   15.75    2.07
  -1  -6  16   14.25    2.66
  -1  -6  16   12.52    4.08
  -1   6  15    4.87    3.37
   1  -6 -15    4.65    2.49
   1   6 -15    7.11    4.15
  -1   6  15    3.14    2.21
  -1   6  15    0.53    3.18
  -1   6  15    6.32    1.79
  -1   6  15    3.02    3.24
   1   6 -15    7.14    2.28
   1   6 -15    6.17    1.79
   1  -6 -15    4.67    1.87
  -1  -6  15    3.48    2.03
  -1  -6  15    6.41    3.01
   1   6 -14   69.22    8.00
  -1   6  14   71.19    7.48
   1  -6 -14   58.84    7.03
  -1   6  14   61.15    3.44
   1  -6 -14   58.82    3.39
   1   6 -14   66.97    4.00
  -1  -6  14   68.41    3.50
  -1  -6  14   67.75    7.50
  -1   6  14   63.16    7.79
  -1   6  14   64.41    7.83
  -1   6  14   65.53    3.47
   1   6 -13    3.82    4.09
  -1   6  13    5.75    3.19
   1  -6 -13    4.92    3.44
  -1  -6  13    6.87    3.51
  -1   6  13    1.49    3.41
   1   6 -12   81.53    7.59
   1   6 -12  108.84    9.09
   1  -6 -12  111.63    8.66
  -1   6  12  110.83    8.47
  -1  -6  12  105.21    8.67
  -1   6  12  112.79    9.82
   1  -6 -11    3.32    2.39
   1   6 -11    3.96    3.40
  -1   6  11    1.71    3.03
  -1  -6  11    1.79    3.01
  -1   6  11    1.55    2.78
   1  -6 -10  178.07   10.32
  -1   6  10  184.18   10.10
   1   6 -10  181.06   11.15
  -1  -6  10  186.75   10.61
  -1   6  10  178.21   11.59
   1  -6  -9   16.47    3.89
  -1   6   9   14.88    3.28
   1   6  -9   13.48    4.44
  -1  -6   9   15.84    3.87
  -1   6   9   15.77    4.34
   1   6  -8   61.97    6.40
   1  -6  -8   55.73    5.75
  -1   6   8   56.81    5.37
  -1  -6   8   59.05    6.13
  -1   6   8   55.12    6.49
   1   6  -7   84.73    7.16
  -1   6   7   81.48    6.03
  -1  -6   7   85.31    6.94
   1  -6  -7   76.39    6.16
   1  -6  -7   74.27    5.63
  -1   6   7   86.24    7.79
   1   6  -6  230.16   11.06
  -1   6   6  232.56    9.17
   1   6  -6  232.49   11.18
  -1  -6   6  231.19   10.92
   1  -6  -6  225.46   10.18
   1  -6  -6  220.63    8.84
  -1  -6   5    5.69    1.52
   1   6  -5    8.03    3.53
   1   6  -5    5.73    3.17
   1   6  -5    5.62    2.99
  -1  -6   5    7.65    2.51
   1  -6  -5    7.02    2.68
   1  -6  -5    7.45    2.37
   1   6  -4   62.18    5.73
  -1  -6   4   57.70    3.42
   1   6  -4   58.04    5.57
  -1  -6   4   62.00    4.75
   1   6  -4   60.96    5.81
   1  -6  -4   60.64    4.02
   1  -6  -4   59.63    5.35
   1   6  -3  242.96   10.33
   1   6  -3  240.77   10.19
  -1  -6   3  249.26    7.09
   1  -6  -3  241.82   10.01
  -1  -6   3  243.44    8.55
   1   6  -3  235.68    9.90
   1  -6  -3  241.46    6.91
   1  -6  -3  248.76   10.20
   1   6  -2  438.81   13.25
  -1  -6   2  422.92    9.68
   1   6  -2  433.39   13.41
   1  -6  -2  447.45   13.38
  -1  -6   2  427.08   10.82
   1   6  -2  405.90   12.71
  -1   6   2  417.90   14.57
   1  -6  -2  423.35   13.46
  -1  -6   2  414.92   10.19
   1   6  -1  492.03   13.52
   1  -6  -1  497.63   14.08
   1  -6  -1  482.72    9.15
  -1   6   1  491.62    9.40
  -1  -6   1  479.67   11.31
  -1  -6   1  496.07   11.15
  -1   6   1  492.39   15.62
   1   6  -1  469.46   13.51
  -1  -6   0   16.47    2.62
  -1  -6   0   13.09    2.99
   1   6   0   13.42    3.53
  -1   6   0   14.01    1.95
   1  -6   0   12.59    3.02
   1  -6   0   12.56    1.80
  -1  -6   0   15.38    2.19
   1   6   0   13.46    3.06
  -1   6   0   11.10    3.45
   1  -6   1  163.18    5.56
   1  -6   1  157.20    7.92
  -1  -6  -1  151.01    5.64
  -1  -6  -1  149.47    6.69
  -1  -6  -1  144.22    7.61
  -1   6  -1  166.73    9.18
   1   6   1  156.40    7.57
  -1  -6  -2  345.96   10.52
  -1  -6  -2  353.80   11.85
  -1   6  -2  340.70   13.39
   1  -6   2  338.22   11.57
  -1   6  -2  359.21   13.20
  -1  -6  -3  138.51    7.72
  -1  -6  -3  138.53    7.04
  -1   6  -3  136.87    8.67
   1  -6   3  138.95    7.59
  -1   6  -3  150.28    8.93
  -1  -6  -3  137.39    6.52
  -1  -6  -4   90.70    6.06
  -1  -6  -4   95.86    6.52
  -1   6  -4   84.03    6.97
   1   6   4  101.30    4.48
   1  -6   4   95.75    6.49
  -1   6  -4   98.66    7.75
  -1  -6  -4   94.50    5.65
  -1  -6  -5  345.22   12.36
  -1  -6  -5  356.83   12.07
   1  -6   5  391.52   13.70
  -1   6  -5  359.97   14.42
   1  -6   5  361.75   12.28
   1   6   5  361.88    9.32
  -1   6  -5  385.92   14.58
  -1  -6  -5  358.73   11.39
  -1  -6  -6   91.62    6.54
  -1  -6  -6   85.75    6.64
   1  -6   6   95.55    7.01
  -1   6  -6   86.99    7.74
   1  -6   6   95.18    6.53
   1   6   6   93.40    5.47
  -1   6  -6  108.72    8.18
  -1  -6  -6   86.09    5.94
  -1  -6  -7    0.33    2.48
   1   6   7    1.41    2.55
   1  -6   7    1.14    2.91
  -1  -6  -7   -0.21    2.02
   1  -6   7    0.38    1.86
  -1   6  -7   -0.23    3.63
   1   6   8   13.93    3.18
  -1  -6  -8   19.17    4.00
   1  -6   8   17.93    3.72
  -1  -6  -8   14.01    3.09
   1  -6   8   13.27    3.07
  -1   6  -8   19.03    4.73
   1   6   9   47.74    5.67
  -1  -6  -9   48.41    5.47
   1  -6   9   55.18    6.09
  -1   6  -9   57.90    6.65
  -1  -6  -9   48.35    5.18
   1   6  10  190.25   11.15
  -1  -6 -10  198.36   10.80
   1  -6  10  191.37   10.76
  -1   6 -10  208.35   12.15
  -1  -6 -10  187.90   10.09
   1   6  11    1.10    2.49
  -1  -6 -11   -2.47    2.80
   1  -6  11    1.15    2.88
  -1   6 -11    1.62    3.80
  -1  -6 -12    0.16    2.88
   1   6  12   -0.24    2.56
   1  -6  12    0.45    2.70
  -1   6 -12    2.18    3.34
  -1  -6 -13   18.26    4.48
   1   6  13   15.13    4.05
  -1   6 -13   17.10    4.73
   1  -6  13   15.99    4.17
  -1   6 -14   61.70    7.78
  -1   6 -14   59.01    3.55
   1   6  14   64.28    7.21
  -1  -6 -14   64.80    7.31
  -1   6 -14   66.84    4.30
  -1  -6 -14   69.38    4.24
  -1   6 -14   63.84    4.07
   1  -6  14   72.34    7.46
  -1   6 -15    3.24    1.72
   1   6  15    7.77    3.79
  -1   6 -15    2.50    2.25
  -1  -6 -15   -0.90    2.77
  -1  -6 -15    2.20    1.99
  -1   6 -15    0.37    1.59
  -1   6 -15   -3.92    4.02
   1   6  15    4.28    3.16
   1  -6  15   -0.22    2.47
   1   6  16   15.54    2.45
  -1   6 -16   16.62    2.57
  -1  -6 -16   11.77    4.24
  -1   6 -16   18.80    3.04
   1   6  16   17.28    4.06
  -1   6 -16   16.74    2.61
  -1  -6 -16   15.69    2.82
   1   6  16   14.76    4.40
  -1   6 -16   13.31    4.21
   1  -6  16   22.93    4.69
   1   6  17   18.62    2.63
   1   6  17   15.04    3.65
  -1   6 -17   13.05    2.62
  -1  -6 -17   11.83    4.15
  -1  -6 -17   12.98    2.87
   1   6  17   13.62    4.54
  -1   6 -17   12.39    4.36
   1  -6  17   22.86    4.61
  -1   6 -18    5.03    2.41
  -1  -6 -18    3.33    2.22
  -1   6 -18    3.18    2.75
   1   6  18   -1.52    3.29
   1   6  18    3.39    2.26
  -1   6 -19   -1.29    2.28
  -1  -6 -19    1.46    2.34
  -1   6 -19    0.63    2.48
   1   6  19   -0.29    2.90
   1   6  19   -0.02    2.22
   1   6  20  106.08    4.88
  -1   6 -20  102.67    5.06
  -1  -6 -20  109.59    6.01
   1   6  20  100.15    8.78
  -1   6 -20  102.86    5.90
  -1   6 -21   34.93    3.29
  -1  -6 -21   36.47    3.88
   1   6  21   38.00    3.55
   1   6  21   37.39    3.34
  -1   6 -21   39.04    4.17
  -1  -6 -22    2.10    2.46
  -1   6 -22    1.78    2.02
   1   6  22    0.32    1.78
   1   6  22    0.74    2.24
  -1   6 -22    3.44    2.75
  -1  -6 -23    3.90    2.42
  -1   6 -23    5.55    2.14
  -1   6 -23    5.02    2.77
   1   6  23    4.39    2.19
  -1   6 -24    7.23    1.79
  -1  -6 -24    9.04    2.56
  -1   6 -24    9.32    2.79
   1   6  24   11.11    2.25
  -1  -6 -25    0.55    1.76
  -1   6 -25    1.76    1.39
  -1   6 -25    4.40    2.19
   1   6  25    0.24    1.59
  -1  -6 -26    0.83    1.56
  -1   6 -26    1.09    1.86
  -1  -6 -26    1.61    1.07
  -1   6 -26   -0.22    1.55
   1   6  26    1.87    1.52
  -1  -6 -27    2.47    1.33
  -1   6 -27    4.34    1.61
  -1   6 -27    0.37    1.17
   1   6  27    5.09    1.31
  -1  -6 -28   20.33    1.53
  -1   6 -28   18.42    1.55
   1   7 -27   13.44    1.54
  -1  -7  27   17.78    1.62
  -1   7  27   16.80    1.25
   1  -7 -26   22.66    1.67
   1   7 -26   15.49    1.57
  -1   7  26   20.51    1.71
  -1  -7  26   23.11    2.20
  -1   7  26   19.97    1.81
   1  -7 -25    0.93    1.34
   1   7 -25    0.14    1.58
  -1   7  25    2.30    1.03
  -1   7  25    2.33    1.48
   1  -7 -24   -0.10    1.51
   1   7 -24    2.60    1.81
  -1   7  24   -0.16    1.26
  -1   7  24    0.63    1.60
   1   7 -23    0.83    2.13
   1  -7 -23    1.46    1.79
  -1   7  23    0.02    1.90
   1  -7 -22   11.67    2.27
  -1   7  22   11.03    2.34
   1   7 -22   15.80    2.76
  -1  -7  21   -1.88    2.22
   1  -7 -21    1.22    1.78
  -1   7  21   -0.36    2.00
   1   7 -21    0.70    2.04
  -1  -7  20    7.04    2.41
   1  -7 -20   11.21    2.31
  -1   7  20   13.04    2.41
   1   7 -20   13.08    2.83
   1  -7 -19   13.30    2.43
  -1   7  19   13.33    2.46
   1   7 -19   12.11    2.87
  -1  -7  19   12.53    2.86
   1  -7 -18   10.00    2.30
  -1   7  18   14.81    2.52
   1   7 -18    8.35    2.53
  -1  -7  18   10.07    2.65
  -1   7  18   11.64    3.79
   1  -7 -17  194.17    6.87
   1   7 -17  205.61    6.79
  -1   7  17  208.46    6.84
   1   7 -17  201.90    7.39
  -1  -7  17  199.84    7.04
  -1   7  17  201.72   12.36
   1   7 -16   -6.87    3.92
  -1   7  16   -7.57    3.95
   1   7 -16    0.39    1.57
   1  -7 -16   -1.08    1.84
   1  -7 -16   -0.62    2.40
   1   7 -16   -2.01    2.39
  -1   7  16   -0.88    1.62
  -1  -7  16    1.87    2.49
  -1  -7  16    2.77    2.24
   1   7 -15    3.37    1.63
   1  -7 -15    4.50    1.94
   1  -7 -15   -2.63    2.95
   1   7 -15   -1.10    2.37
  -1   7  15   -6.32    3.74
  -1   7  15    1.07    1.68
  -1   7  15   -1.56    3.39
   1   7 -15   -0.62    3.10
  -1   7  15    3.14    3.43
  -1  -7  15    3.08    2.44
  -1   7  14  113.91    9.16
   1  -7 -14  101.18    9.14
   1   7 -14  119.14   10.35
   1  -7 -14  117.41    9.21
  -1   7  14  122.16   10.86
  -1   7  14  123.12   10.89
  -1   7  14  114.70    4.44
   1  -7 -14  112.31    4.88
   1   7 -14  112.91    4.89
   1   7 -14  111.77    5.41
  -1  -7  14  115.72    9.70
  -1  -7  14  115.45    4.72
  -1  -7  13  154.53    5.79
  -1   7  13  165.55   10.67
   1   7 -13  160.59   11.80
   1  -7 -13  152.51   10.74
   1   7 -13  147.78    5.47
   1  -7 -13  153.70    5.22
  -1   7  13  157.66   12.03
   1  -7 -13  164.94   10.30
  -1   7  13  150.49    4.84
  -1  -7  13  165.03    5.30
  -1  -7  13  173.35   11.47
  -1  -7  12    3.24    1.81
   1   7 -12    1.75    2.91
  -1   7  12    4.64    2.72
   1  -7 -12    1.60    2.48
   1   7 -12    4.32    3.47
  -1  -7  12    3.53    3.10
   1  -7 -12    3.70    2.60
  -1   7  12    5.31    3.58
  -1   7  11  119.63    8.44
   1  -7 -11  113.25    8.81
   1   7 -11  119.22    9.78
  -1  -7  11  120.10    9.35
  -1   7  11  108.28    9.79
   1  -7 -11  115.77    8.23
  -1   7  10    6.77    3.28
   1  -7 -10   11.34    3.63
   1   7 -10   11.21    4.35
  -1  -7  10   10.04    3.57
  -1   7  10    3.28    3.30
   1  -7 -10    9.16    3.02
   1  -7  -9    1.59    2.43
   1   7  -9    0.05    3.25
  -1   7   9   -4.24    3.01
  -1  -7   9   -0.28    2.49
  -1   7   9   -2.58    3.21
   1  -7  -9    1.99    2.06
   1   7  -8    4.18    3.33
   1  -7  -8    3.00    2.86
  -1   7   8    0.32    2.62
  -1  -7   8   -0.68    2.99
   1   7  -8    0.42    2.27
  -1   7   8    0.09    3.14
   1  -7  -8    1.15    2.11
   1   7  -7   22.80    4.61
   1  -7  -7   32.50    4.80
   1   7  -7   19.31    4.10
  -1  -7   7   30.85    4.20
   1  -7  -7   24.74    4.14
  -1   7   7   25.46    4.99
   1  -7  -7   28.03    3.70
   1   7  -6   10.65    3.76
   1   7  -6   13.00    3.53
  -1  -7   6   15.89    3.16
   1  -7  -6   16.63    3.46
   1   7  -5   37.99    5.37
   1   7  -5   39.82    5.20
  -1  -7   5   38.27    4.07
   1   7  -5   36.62    4.68
   1  -7  -5   36.73    4.62
   1   7  -4  190.12   10.12
   1   7  -4  204.65   10.35
  -1  -7   4  193.30    8.11
   1   7  -4  200.01    9.98
   1  -7  -4  188.94    9.74
   1   7  -3  195.76    9.91
   1   7  -3  184.07    9.66
   1  -7  -3  192.64    9.63
  -1  -7   3  181.53    7.42
   1   7  -3  184.97    9.52
   1  -7  -3  194.22    9.97
   1   7  -2   11.96    3.13
   1   7  -2   14.54    3.39
   1  -7  -2   18.87    3.60
  -1  -7   2   13.96    2.15
   1   7  -2   15.42    3.48
   1  -7  -2   18.78    3.65
   1   7  -1   39.58    4.79
   1  -7  -1   45.63    4.90
   1   7  -1   42.38    4.92
   1   7  -1   39.96    4.61
  -1   7   1   41.09    5.56
   1  -7  -1   38.16    4.84
  -1  -7   1   41.54    4.73
   1  -7   0   12.73    2.88
   1   7   0   10.15    2.92
  -1   7   0   11.30    3.54
  -1  -7   0   10.03    2.10
  -1  -7   0   10.51    2.87
   1  -7   1   91.03    6.58
  -1   7  -1   98.98    7.74
  -1  -7  -1   92.38    6.69
  -1  -7  -1   94.48    5.48
  -1  -7  -2   20.39    2.97
   1  -7   2   18.50    3.50
  -1   7  -2   20.95    4.32
  -1  -7  -2   18.19    3.39
  -1  -7  -2   19.08    3.13
   1  -7   3  303.19   11.74
  -1  -7  -3  314.89   10.62
  -1   7  -3  312.20   13.69
  -1  -7  -3  314.56   10.93
  -1  -7  -3  306.25   12.27
  -1   7  -4  263.65   12.65
   1  -7   4  232.04   10.43
  -1  -7  -4  246.44    9.83
  -1   7  -4  255.70   12.73
  -1  -7  -4  240.15   10.96
  -1  -7  -4  228.63    9.69
  -1   7  -5    8.57    4.17
  -1  -7  -5    9.71    2.74
   1  -7   5    6.93    2.57
  -1   7  -5    2.92    3.08
  -1  -7  -5    8.19    2.93
  -1  -7  -5    7.31    2.65
  -1   7  -6    3.37    3.93
  -1  -7  -6    3.14    2.12
  -1  -7  -6    3.26    2.29
  -1   7  -6    2.53    3.07
   1  -7   6    1.98    1.99
  -1  -7  -6   -0.32    1.92
  -1  -7  -7  107.70    7.47
   1   7   7  106.88    8.34
  -1   7  -7  107.77    9.04
   1  -7   7  115.12    7.77
  -1   7  -7  131.01    9.74
  -1  -7  -7  107.33    7.27
   1   7   7  109.15    6.21
  -1  -7  -8    2.14    2.28
   1   7   8    7.96    2.94
  -1   7  -8    4.20    3.29
   1  -7   8    4.07    3.18
  -1   7  -8    7.24    3.93
   1  -7   8    2.59    1.95
   1   7   8    4.42    2.28
  -1  -7  -8    2.60    2.16
   1   7   9   78.13    7.35
  -1  -7  -9   67.26    6.46
   1  -7   9   86.38    7.55
  -1   7  -9   79.78    8.37
   1   7   9   75.84    5.94
   1  -7   9   72.84    6.51
  -1   7  -9   87.10    8.32
  -1  -7  -9   77.34    6.59
  -1  -7 -10   -0.96    2.74
   1   7  10    4.21    2.85
   1  -7  10   -0.08    2.69
  -1   7 -10   -1.91    3.34
   1  -7  10    2.15    2.06
   1   7  10    3.00    2.47
  -1   7 -10    0.34    3.36
  -1  -7 -10   -0.62    2.31
   1   7  11   55.78    6.84
  -1  -7 -11   56.39    6.33
  -1   7 -11   66.04    7.96
   1  -7  11   39.52    4.64
   1   7  11   54.80    5.52
   1  -7  11   56.26    6.43
  -1   7 -12   31.70    2.85
  -1  -7 -12   30.83    5.03
   1   7  12   26.92    4.87
  -1  -7 -12   26.96    2.98
  -1   7 -12   31.49    2.96
   1   7  12   28.40    4.63
  -1   7 -12   30.09    6.29
   1  -7  12   21.74    3.66
   1  -7  12   26.72    4.69
  -1   7 -13   16.58    2.37
  -1  -7 -13   14.91    4.11
   1   7  13    8.65    2.67
  -1   7 -13   15.73    2.87
  -1  -7 -13   15.94    2.46
  -1   7 -13   13.86    2.40
   1   7  13   15.83    3.81
  -1   7 -13   15.91    4.96
   1  -7  13    6.90    3.25
  -1   7 -14    0.79    1.69
   1   7  14   -0.79    3.04
  -1   7 -14    0.89    2.12
  -1  -7 -14   -0.16    2.87
  -1   7 -14   -0.18    1.76
  -1  -7 -14   -0.46    1.93
  -1   7 -14    5.72    3.88
   1   7  14   -0.14    2.85
   1  -7  14    1.93    2.86
  -1   7 -15   51.60    7.52
   1   7  15   51.40    6.36
  -1   7 -15   43.81    3.62
  -1  -7 -15   53.69    6.56
   1   7  15   43.81    5.77
  -1   7 -15   51.12    4.10
  -1  -7 -15   51.14    4.09
  -1   7 -15   55.45    4.32
   1  -7  15   49.70    6.43
  -1   7 -16   19.18    2.80
  -1  -7 -16    8.33    2.42
  -1   7 -16    4.57    2.22
  -1   7 -16    5.83    3.44
   1   7  16    9.29    3.71
   1  -7  16    5.26    2.89
   1   7  16   19.93    4.53
  -1  -7 -16    7.77    3.25
  -1   7 -16    6.81    2.61
  -1  -7 -17  147.12    6.62
   1   7  17  149.20    5.49
   1   7  17  137.55    9.76
  -1   7 -17  147.67    6.73
   1   7  18   19.27    4.45
   1   7  18   23.05    2.77
  -1   7 -18   16.45    3.29
  -1  -7 -18   16.22    3.00
  -1   7 -19   35.15    3.88
   1   7  19   29.47    3.01
  -1  -7 -19   38.21    3.94
  -1   7 -19   33.12    3.35
  -1   7 -20    0.19    2.81
   1   7  20   -0.06    1.60
  -1  -7 -20   -1.95    2.48
  -1   7 -20    0.63    2.22
   1   7  21    5.65    1.97
  -1   7 -21    5.14    2.77
  -1  -7 -21    2.52    2.38
  -1   7 -21    5.64    2.20
   1   7  22   12.30    2.39
  -1   7 -22    3.31    2.58
  -1   7 -22    8.95    2.31
  -1  -7 -22    7.27    2.51
   1   7  23   67.80    3.60
  -1   7 -23   72.72    4.54
  -1   7 -23   73.04    3.76
  -1  -7 -23   72.02    4.37
   1   7  24   -1.22    1.49
  -1   7 -24   -2.08    2.07
  -1  -7 -24    0.90    1.36
  -1  -7 -24   -1.87    1.94
  -1   7 -24    0.19    1.53
   1   7  25    6.85    1.49
  -1   7 -25    7.33    2.16
  -1  -7 -25    5.40    1.21
  -1  -7 -25    9.65    1.93
  -1   7 -25    7.58    1.31
   1   7  26    3.94    1.08
  -1   7 -26    4.53    1.27
  -1   7 -26    5.57    1.77
  -1  -7 -26    4.82    1.52
  -1   7 -27    3.57    1.17
  -1  -7 -27    6.76    1.15
  -1  -8  26    2.89    1.19
  -1   8  26    2.56    0.81
  -1   8  25    4.61    1.04
  -1  -8  25    5.88    1.76
  -1  -8  25    8.15    1.44
  -1   8  25    5.39    1.22
   1   8 -25    4.17    1.32
   1  -8 -25    2.79    0.95
   1  -8 -25    3.17    1.11
  -1   8  24    2.87    1.28
  -1   8  24    2.15    1.11
   1   8 -24    0.19    1.44
   1  -8 -24    1.70    1.25
  -1   8  23   23.48    2.20
  -1   8  23   20.93    2.18
   1   8 -23   20.53    2.46
   1  -8 -23   24.60    2.26
  -1   8  22   15.96    2.15
  -1   8  22   12.27    2.12
   1   8 -22   10.84    2.47
   1  -8 -22    9.61    1.94
   1   8 -21    0.91    2.19
  -1   8  21    0.08    1.73
  -1   8  21    0.78    1.69
   1  -8 -21   -0.57    1.71
  -1  -8  21    1.69    2.19
   1  -8 -20    0.67    1.77
  -1   8  20    1.08    1.62
   1   8 -20    0.67    2.23
  -1  -8  20    1.55    2.26
   1   8 -19   10.59    2.13
   1  -8 -19    7.88    1.95
   1   8 -19    7.87    2.61
  -1   8  19    9.20    2.20
  -1  -8  19    9.41    2.54
   1  -8 -18    9.38    2.03
  -1   8  18   13.10    2.19
   1   8 -18    9.71    2.60
  -1  -8  18   10.58    2.81
   1   8 -17    3.69    1.71
   1  -8 -17    8.58    2.27
   1   8 -17    4.82    2.55
  -1   8  17    4.22    1.67
  -1  -8  17    7.94    2.73
   1   8 -16    5.54    1.88
   1  -8 -16    4.80    2.09
  -1   8  16    4.52    1.61
   1   8 -16    4.64    2.48
  -1  -8  16    5.47    2.63
   1  -8 -15  339.10    8.70
   1   8 -15  327.69    9.11
   1   8 -15  338.47    9.56
  -1   8  15  350.83    7.76
   1   8 -14    9.05    3.74
   1  -8 -14    7.00    3.02
   1   8 -14   11.30    2.26
   1  -8 -14    6.35    1.85
  -1  -8  14   11.39    2.45
  -1   8  14    5.69    3.76
  -1   8  14    4.12    3.29
   1   8 -14   10.55    2.85
   1   8 -14    7.66    3.30
  -1  -8  14    8.69    2.38
  -1  -8  14   14.69    4.13
   1   8 -13   47.39    6.63
   1  -8 -13   40.56    6.09
   1   8 -13   44.63    3.51
   1  -8 -13   47.62    3.39
  -1  -8  13   39.01    3.43
  -1   8  13   42.62    6.82
  -1  -8  13   43.95    3.21
   1   8 -13   32.69    5.23
   1  -8 -12   34.15    5.34
   1   8 -12   41.38    6.23
   1   8 -12   34.67    3.19
   1  -8 -12   33.49    2.95
  -1  -8  12   28.24    3.04
  -1   8  12   36.04    6.24
   1   8 -12   36.10    5.55
  -1  -8  12   39.72    3.00
   1  -8 -11   13.95    3.64
   1   8 -11   16.17    4.40
   1   8 -11   11.84    3.79
   1   8 -11   10.67    2.00
   1  -8 -11   12.73    2.05
  -1  -8  11   14.13    2.54
  -1   8  11   14.32    4.74
  -1  -8  11   13.68    2.13
   1   8 -11   10.06    3.27
   1   8 -10   80.10    8.34
   1  -8 -10   81.49    7.81
   1  -8 -10   76.55    3.65
   1   8 -10   85.49    4.34
  -1  -8  10   80.88    4.21
  -1   8  10   73.75    8.40
   1   8 -10   80.53    7.75
  -1  -8  10   69.64    3.69
   1   8  -9    0.28    3.25
   1  -8  -9   -1.21    3.12
   1   8  -9   -2.18    1.42
  -1   8   9    0.58    3.64
   1   8  -9    4.17    3.06
  -1  -8   9    3.15    1.82
  -1   8   8   73.48    8.13
   1   8  -8   69.77    6.98
   1  -8  -8   86.38    7.59
   1   8  -8   74.25    7.49
   1  -8  -7    2.63    2.33
  -1   8   7   10.90    4.09
   1   8  -7    2.78    2.68
   1   8  -7    0.85    2.84
   1  -8  -7    6.02    3.03
   1  -8  -6   -0.11    2.01
   1   8  -6   -0.75    2.29
   1   8  -6    1.94    2.95
   1  -8  -6    2.76    2.67
   1  -8  -5    2.06    2.21
   1   8  -5    3.86    2.38
   1   8  -5    1.63    3.29
   1   8  -5    5.99    3.28
   1  -8  -4   39.85    5.29
   1   8  -4   37.66    4.92
   1   8  -4   35.25    4.99
   1   8  -4   34.70    4.98
  -1  -8   3   89.17    7.24
   1  -8  -3   95.01    7.65
   1   8  -3  100.13    7.50
   1   8  -3   93.49    7.37
   1   8  -3   89.54    7.25
   1   8  -2    3.93    2.78
  -1  -8   2    3.30    2.30
   1  -8  -2    1.19    2.03
   1   8  -2    2.62    2.10
   1   8  -2    2.65    2.56
   1  -8  -1   31.67    4.44
  -1  -8   1   31.84    4.49
   1   8  -1   29.50    4.30
   1  -8  -1   25.13    3.82
   1   8  -1   24.98    4.07
  -1  -8   0   35.33    4.82
   1  -8   0   31.95    4.76
  -1   8   0   36.31    5.41
   1   8   0   31.41    4.54
   1  -8   0   36.25    4.68
  -1  -8  -1  102.74    7.58
  -1   8  -1  103.69    8.65
   1  -8   1   98.59    7.17
  -1  -8  -2   27.01    4.32
  -1   8  -2   22.83    4.60
  -1  -8  -2   29.89    3.55
   1  -8   2   22.28    3.68
  -1  -8  -3    4.93    2.88
  -1   8  -3    4.26    3.20
  -1  -8  -3    3.84    1.83
   1  -8   3    6.02    2.70
  -1  -8  -4   32.06    4.81
  -1   8  -4   35.05    5.60
   1  -8   4   25.85    3.84
  -1  -8  -4   32.16    4.04
  -1  -8  -5    7.72    3.13
  -1  -8  -5    4.63    2.10
  -1   8  -5    9.34    3.72
   1  -8   5    4.30    2.48
  -1  -8  -5    4.85    2.22
  -1   8  -6   56.29    6.99
  -1  -8  -6   44.35    4.84
  -1   8  -6   38.06    5.71
  -1  -8  -6   42.62    4.80
   1  -8   6   39.87    4.86
  -1   8  -7   56.83    6.79
   1   8   7   64.22    6.90
  -1  -8  -7   49.38    5.14
  -1   8  -7   58.27    7.04
  -1  -8  -7   54.14    5.48
   1  -8   7   48.17    5.11
  -1   8  -8   34.51    5.63
   1  -8   8   30.56    4.11
  -1  -8  -8   36.03    4.66
  -1   8  -8   29.94    5.44
  -1  -8  -8   28.06    4.15
   1   8   8   35.04    5.35
   1   8   9    1.98    2.47
  -1  -8  -9    0.65    2.23
  -1   8  -9    1.81    3.96
  -1  -8  -9    2.24    2.38
  -1  -8  -9    1.89    1.55
  -1   8  -9   -0.06    1.59
  -1   8  -9   -0.18    1.52
  -1  -8  -9    0.40    1.48
  -1   8  -9   -1.99    3.00
   1   8  10    9.36    3.70
  -1  -8 -10    2.28    2.64
  -1  -8 -10    3.73    2.12
  -1   8 -10    4.97    4.12
  -1   8 -10    7.52    2.14
  -1   8 -10    7.14    1.71
  -1  -8 -10    8.61    2.21
  -1  -8 -10    9.52    1.96
  -1   8 -10    9.48    4.27
   1   8  11  127.80    9.79
  -1  -8 -11  133.21    9.13
  -1   8 -11  140.07   11.05
  -1   8 -11  135.40    5.51
   1  -8  11  135.25    4.66
  -1   8 -11  140.88    6.24
  -1  -8 -11  134.24    5.67
  -1  -8 -11  131.75    5.28
  -1   8 -11  130.11   10.83
  -1  -8 -12   13.24    4.18
   1   8  12    9.94    3.26
  -1   8 -12   13.17    4.61
  -1   8 -12   11.52    2.39
   1  -8  12    9.72    1.71
  -1  -8 -12   12.97    2.46
  -1   8 -12    8.04    2.20
  -1  -8 -12   10.60    2.11
   1  -8  12   14.77    3.97
  -1   8 -12   17.84    4.89
  -1   8 -13    0.03    1.78
  -1  -8 -13    2.63    2.43
  -1   8 -13    1.27    2.52
   1   8  13  -10.25    3.44
  -1  -8 -13   -1.32    2.15
  -1   8 -13    2.02    1.85
  -1   8 -13   -3.79    3.49
   1   8  13   -5.77    2.52
  -1   8 -13    4.54    3.09
   1  -8  13   -0.18    2.55
  -1   8 -14   13.91    2.61
  -1  -8 -14   10.85    3.40
  -1   8 -14   12.64    3.09
   1   8  14   18.10    3.83
   1   8  14    8.04    2.75
  -1  -8 -14   12.01    2.65
  -1   8 -14   12.71    2.71
  -1   8 -14   12.45    5.12
   1   8  14    9.63    2.91
   1  -8  14   16.77    4.09
  -1   8 -14   23.66    5.34
  -1   8 -15  184.36    7.00
   1   8  15  193.94   10.16
  -1   8 -15  195.10    7.80
  -1  -8 -15  197.49    7.39
  -1   8 -15  202.37    7.89
  -1   8 -16   43.35    3.73
  -1   8 -16   42.07    3.98
  -1  -8 -16   40.50    3.88
   1   8  16   34.92    4.89
   1  -8  16   42.80    3.17
  -1   8 -16   40.60    4.25
  -1  -8 -17    1.33    2.24
  -1   8 -17    1.20    2.73
  -1  -8 -18    7.77    2.47
  -1   8 -18   12.75    3.14
  -1  -8 -19    3.36    2.29
  -1   8 -19    3.64    2.48
  -1   8 -19    4.48    2.90
   1   8  19    7.19    1.65
  -1  -8 -19    4.18    1.66
  -1   8 -20   13.32    2.49
  -1  -8 -20   14.82    2.84
  -1   8 -20   16.51    3.23
   1   8  20   13.74    2.00
  -1  -8 -20   12.65    2.19
  -1  -8 -21    9.55    2.57
  -1   8 -21    7.91    2.31
   1   8  21    4.25    1.54
  -1   8 -21    8.19    2.82
  -1  -8 -21    8.63    1.95
  -1   8 -22    8.29    2.10
  -1  -8 -22   10.26    2.24
   1   8  22    9.41    1.73
  -1   8 -22    9.62    2.74
  -1  -8 -22   10.00    1.80
  -1   8 -23   63.61    3.23
  -1  -8 -23   73.95    3.84
   1   8  23   67.44    2.78
  -1   8 -23   72.05    4.13
  -1  -8 -23   60.72    2.90
  -1  -8 -24    1.50    1.54
  -1   8 -24    0.52    1.15
   1   8  24    1.27    1.00
  -1   8 -24    0.01    1.76
  -1  -8 -24   -0.97    0.97
  -1  -8 -25    8.82    1.49
  -1   8 -25    5.47    1.57
   1   8  25    5.60    1.34
  -1  -8 -26    0.07    0.86
  -1   8 -26    1.45    1.08
   1   8  26    0.23    0.71
  -1   9  25    2.47    0.77
  -1  -9  25   -0.54    1.07
   1  -9 -24    2.24    0.94
   1   9 -24    5.44    1.18
  -1   9  24    3.98    1.14
  -1   9  24    4.62    0.85
   1  -9 -23    0.22    1.09
   1   9 -23    1.24    1.59
  -1   9  23    0.51    1.04
   1  -9 -22    7.29    1.53
   1  -9 -22    6.74    1.62
  -1   9  22    5.10    1.50
   1   9 -22    8.71    2.11
   1  -9 -21   82.40    3.59
   1  -9 -21   66.36    3.89
  -1   9  21   77.37    2.95
  -1   9  21   80.11    4.01
   1   9 -21   79.56    4.27
   1  -9 -20  111.27    4.43
  -1   9  20  114.04    3.76
  -1   9  20  110.72    5.05
   1   9 -20  116.40    5.34
  -1  -9  20  109.15    4.82
   1   9 -19    5.12    1.87
   1  -9 -19    2.26    1.69
   1   9 -19    3.19    2.41
  -1   9  19    3.07    2.06
  -1  -9  19    4.85    2.45
   1  -9 -18   24.90    2.60
   1   9 -18   30.44    3.46
  -1   9  18   30.08    3.34
  -1  -9  18   21.41    3.11
   1  -9 -17    0.17    1.72
   1   9 -17    2.51    1.80
   1   9 -17   -2.26    2.48
  -1   9  17    0.77    1.95
  -1  -9  17   -0.75    2.38
   1  -9 -16    1.55    1.88
   1   9 -16    0.79    1.67
   1   9 -16   -1.27    2.57
  -1   9  16    4.14    2.53
  -1  -9  16   -2.21    2.55
  -1   9  15    6.43    2.24
   1   9 -15    4.17    2.56
   1   9 -15    2.54    1.83
   1  -9 -15    5.09    1.99
  -1  -9  14    1.17    1.84
   1   9 -14    1.53    1.70
   1  -9 -14    1.20    1.69
  -1   9  14    0.32    1.91
   1   9 -13   10.58    2.39
   1  -9 -13   13.30    2.36
  -1  -9  13    9.28    2.29
  -1   9  13   12.25    2.83
  -1  -9  13   11.17    2.56
  -1   9  12  200.86   13.31
  -1  -9  12  198.94    7.02
   1  -9 -12  201.43   11.81
   1   9 -12  212.73   13.21
   1  -9 -12  203.15    6.44
   1   9 -12  205.14    7.46
  -1   9  12  209.26    8.06
  -1  -9  12  201.12    6.35
  -1   9  11   -2.08    2.48
  -1  -9  11    0.90    2.23
   1  -9 -11   -8.58    3.08
   1   9 -11    0.09    3.09
   1  -9 -11    0.71    1.78
   1   9 -11    0.46    1.64
  -1   9  11    1.02    2.28
  -1  -9  11    2.46    1.92
   1   9 -11   -0.79    2.44
  -1   9  10   75.35    8.56
  -1  -9  10   75.47    4.52
   1  -9 -10   72.27    7.13
   1   9 -10   75.20    8.20
   1  -9 -10   67.53    4.54
   1   9 -10   75.85    4.65
   1  -9 -10   74.81    3.83
  -1   9  10   74.29    4.91
   1   9 -10   78.71    7.37
  -1  -9  10   70.88    3.74
  -1   9   9   34.31    5.97
  -1  -9   9   41.14    3.35
   1  -9  -9   30.71    4.50
   1   9  -9   39.36    6.15
   1  -9  -9   35.50    3.30
   1  -9  -9   39.03    2.81
   1   9  -9   35.23    3.35
  -1   9   9   40.16    3.70
  -1  -9   9   32.62    2.70
   1   9  -9   42.58    5.63
  -1   9   8   23.69    5.17
  -1  -9   8   23.38    2.77
   1  -9  -8   24.21    4.35
   1   9  -8   21.21    4.83
   1  -9  -8   25.17    2.81
   1  -9  -8   25.43    2.38
  -1   9   8   25.08    3.05
   1   9  -8   23.83    4.36
  -1   9   7    7.85    3.20
   1  -9  -7    6.83    2.92
   1  -9  -7    8.31    3.11
   1   9  -7    8.38    3.24
  -1  -9   7    6.77    2.02
   1  -9  -7    5.39    1.82
  -1   9   7    5.08    1.84
   1   9  -7    7.02    3.16
   1  -9  -6   40.95    5.67
   1  -9  -6   47.18    5.67
   1   9  -6   48.78    6.35
  -1  -9   6   44.01    3.35
  -1  -9   6   37.95    3.07
   1  -9  -6   44.11    3.43
  -1   9   6   48.35    3.75
   1   9  -6   40.75    5.36
  -1  -9   5   26.61    4.40
   1  -9  -5   29.65    4.91
   1  -9  -5   33.83    5.00
   1   9  -5   30.84    4.88
  -1  -9   5   30.93    2.75
  -1  -9   5   28.92    2.61
   1  -9  -5   30.25    2.84
  -1   9   5   29.22    3.03
   1   9  -5   31.96    4.68
   1   9  -4  187.11   10.96
  -1  -9   4  180.45    6.04
   1  -9  -4  179.90    6.27
   1   9  -4  176.62   10.15
  -1   9   4  174.20    6.35
   1  -9  -4  163.77   10.64
  -1  -9   4  163.87   10.40
  -1  -9   3    0.67    1.28
  -1  -9   3   -0.13    1.98
   1  -9  -3   -0.77    2.28
   1   9  -3    1.17    2.35
   1  -9  -3    0.83    1.32
  -1   9   3    2.38    1.69
   1   9  -3    1.87    2.28
  -1  -9   2   20.93    4.12
   1  -9  -2   18.87    4.00
  -1   9   2   21.87    2.41
   1   9  -2   21.63    3.87
   1   9  -2   25.29    4.10
   1   9  -1   -1.41    2.48
   1  -9  -1    2.26    2.39
  -1  -9   1    1.61    1.92
   1  -9   0   33.75    4.62
   1  -9   0   35.50    5.24
  -1  -9   0   31.73    4.90
   1  -9   1    8.91    2.86
  -1   9  -1    9.34    3.49
   1  -9   1    8.63    3.07
  -1  -9  -1   10.06    3.09
   1  -9   2    4.49    2.28
  -1   9  -2    0.22    2.94
   1  -9   2    6.70    3.03
  -1  -9  -2    1.89    2.44
  -1  -9  -3  242.50   12.60
   1  -9   3  265.75   11.63
   1  -9   3  257.60    7.67
  -1   9  -3  272.35   14.25
  -1  -9  -3  267.97    6.98
  -1  -9  -4    2.75    1.54
  -1  -9  -4    2.70    2.47
   1  -9   4    1.35    1.76
   1  -9   4    1.63    1.70
  -1   9  -4    0.81    1.56
   1   9   4    5.90    1.87
  -1   9  -4   -0.51    2.61
  -1  -9  -5    1.54    1.55
   1  -9   5    5.45    2.30
  -1  -9  -5    2.48    2.42
  -1   9  -5    3.41    1.63
   1  -9   5    2.34    1.66
   1   9   5    1.99    1.38
  -1  -9  -5    4.44    1.46
  -1   9  -5    5.54    3.25
  -1   9  -6    2.69    2.80
  -1  -9  -6   -0.35    1.33
   1   9   6    0.93    2.38
   1  -9   6    1.44    1.69
  -1   9  -6    1.48    1.81
   1   9   6   -0.69    1.54
  -1  -9  -6    1.75    1.62
  -1   9  -7   17.14    4.16
  -1  -9  -7   12.87    1.86
   1  -9   7   14.75    2.07
   1   9   7   16.47    4.13
  -1  -9  -7   13.73    2.39
  -1   9  -7   17.28    2.74
   1  -9   7   15.52    2.55
  -1   9  -7   15.79    2.46
   1   9   7   14.69    2.37
  -1  -9  -7   17.26    2.34
   1   9   8    2.98    2.31
  -1  -9  -8    3.09    2.67
  -1  -9  -8    4.72    1.53
   1  -9   8    5.91    1.89
  -1  -9  -8    1.62    1.30
  -1   9  -8    1.70    1.74
   1  -9   8    1.63    1.63
  -1  -9  -8    5.46    1.96
  -1   9  -8    3.64    1.84
  -1  -9  -8    0.99    1.49
  -1   9  -8    2.56    2.56
   1   9   9   97.46    8.46
  -1   9  -9   89.95    9.13
  -1  -9  -9   78.45    6.48
  -1   9  -9   91.13    4.79
   1  -9   9   87.48    3.91
  -1  -9  -9   94.36    4.86
  -1  -9  -9   95.15    4.39
  -1   9  -9   91.73    5.27
  -1  -9  -9  100.92    4.80
  -1  -9  -9   91.94    3.90
  -1   9  -9   82.92    8.62
   1   9  10  128.64    9.60
  -1   9 -10  130.44   10.92
  -1   9 -10  132.86    5.89
   1  -9  10  133.38    4.77
  -1   9 -10  132.98    6.36
  -1  -9 -10  117.01    4.95
  -1  -9 -10  133.57    5.81
  -1  -9 -10  124.28    4.50
  -1   9 -10  147.42   11.29
  -1  -9 -10  126.61    5.45
  -1   9 -11   50.51    6.66
  -1  -9 -11   60.05    3.14
  -1   9 -11   63.16    7.87
  -1   9 -11   61.26    4.23
   1  -9  11   62.59    3.46
  -1  -9 -11   65.07    4.24
  -1  -9 -11   54.30    3.60
  -1   9 -11   64.18    4.65
   1   9  11   61.96    6.77
  -1  -9 -11   59.59    3.96
  -1   9 -12    4.25    1.92
  -1   9 -12   12.35    4.19
   1  -9  12    5.09    1.76
  -1   9 -12    4.62    1.92
  -1  -9 -12    3.09    1.52
  -1  -9 -12    3.78    2.10
  -1   9 -12    5.60    2.97
  -1  -9 -12    3.76    1.96
  -1  -9 -13    0.64    1.33
  -1  -9 -13   -1.15    2.31
  -1   9 -13   -2.29    1.99
  -1   9 -13    1.63    1.83
  -1  -9 -13    2.41    1.98
  -1   9 -13    0.03    2.60
  -1   9 -14   28.51    3.42
  -1  -9 -14   25.12    2.81
  -1  -9 -14   28.23    3.41
  -1   9 -14   27.49    3.24
  -1  -9 -14   27.72    2.97
  -1   9 -14   28.47    3.65
  -1  -9 -15   17.69    2.45
  -1   9 -15   19.74    3.04
  -1  -9 -15   20.89    2.96
  -1   9 -15   19.20    2.71
  -1  -9 -15   21.81    2.93
  -1   9 -15   22.70    3.57
  -1  -9 -16   17.23    2.92
  -1  -9 -16   15.23    2.23
  -1   9 -16   17.06    2.95
  -1   9 -16   14.35    2.54
  -1  -9 -16   16.95    2.64
   1  -9  16   15.11    2.46
  -1   9 -16   24.94    3.71
  -1   9 -17   75.28    5.21
  -1  -9 -17   67.61    4.09
  -1  -9 -17   60.99    3.95
  -1  -9 -17   75.73    4.76
  -1  -9 -18    4.53    1.83
  -1   9 -18    3.98    2.86
  -1  -9 -18    2.41    1.43
  -1  -9 -18    3.89    2.17
  -1  -9 -19    8.49    1.96
  -1   9 -19   11.15    2.93
  -1  -9 -19    9.64    2.51
  -1   9 -19    8.46    2.43
  -1  -9 -20    3.44    1.56
  -1   9 -20    1.98    2.45
  -1  -9 -20    5.84    2.20
  -1   9 -20    3.81    2.25
  -1  -9 -21    6.74    1.64
   1   9  21   10.12    2.31
  -1   9 -21    8.19    2.49
  -1  -9 -21   10.29    2.15
  -1   9 -21    6.18    2.01
   1   9  22   -0.52    1.58
  -1  -9 -22    0.12    1.05
  -1   9 -22   -1.32    1.99
  -1  -9 -22    0.70    1.63
  -1   9 -22   -0.28    1.41
   1   9  23   39.93    2.68
  -1  -9 -23   32.49    1.60
  -1   9 -23   37.45    2.82
  -1   9 -23   34.79    2.04
  -1  -9 -23   38.66    2.45
   1   9  24   20.56    1.79
  -1   9 -24   20.70    2.03
  -1   9 -25    1.20    1.01
  -1 -10  23    2.90    1.21
  -1  10  23    1.15    0.91
  -1  10  22   10.57    1.39
  -1 -10  22   13.09    1.90
   1  10 -22   13.29    1.78
   1 -10 -22    8.63    1.33
  -1  10  21   16.36    1.92
  -1 -10  21    9.97    1.38
   1  10 -21   14.48    2.11
   1 -10 -21   11.55    1.74
  -1 -10  20    1.89    1.80
  -1  10  20    1.97    1.59
   1  10 -20    5.03    2.12
   1 -10 -20    1.81    1.35
  -1  10  19   36.38    3.06
  -1 -10  19   29.78    3.00
   1  10 -19   33.79    3.20
   1 -10 -19   29.20    2.81
   1  10 -19   32.65    2.33
  -1  10  18   76.54    4.43
  -1 -10  18   76.73    4.25
   1  10 -18   72.90    4.55
   1 -10 -18   68.33    4.15
   1  10 -18   72.96    3.61
  -1 -10  17   13.45    2.84
  -1  10  17   13.76    2.59
   1  10 -17   14.23    2.91
   1 -10 -17   11.69    2.37
  -1 -10  16    5.98    2.50
  -1  10  16    9.74    2.51
   1  10 -16    7.25    2.70
   1 -10 -16    7.12    1.85
   1  10 -16    7.25    2.19
   1 -10 -16    6.16    2.02
  -1 -10  15   30.84    3.43
   1 -10 -15   39.65    3.03
   1  10 -15   34.03    3.27
   1 -10 -15   33.54    3.54
   1  10 -15   34.46    3.78
  -1  10  15   37.29    3.69
   1 -10 -14   10.83    2.41
   1  10 -14   11.58    2.37
  -1  10  14   13.88    2.80
   1  10 -14   12.25    3.02
  -1 -10  13    1.63    1.69
   1  10 -13    1.51    1.99
   1 -10 -13    1.86    1.79
  -1 -10  13    2.91    2.27
  -1  10  13    0.71    2.24
   1  10 -13    0.56    2.60
  -1 -10  12    1.29    2.15
  -1  10  12    4.75    2.49
  -1 -10  12    2.49    1.88
   1  10 -12    1.53    2.00
   1 -10 -12    2.49    1.94
  -1 -10  11   41.01    3.63
  -1  10  11   38.66    3.89
  -1 -10  11   38.72    3.18
   1  10 -11   39.55    3.63
   1 -10 -11   41.87    3.96
  -1 -10  10   29.61    3.23
   1 -10 -10   32.41    3.47
   1  10 -10   29.36    3.21
  -1  10  10   34.34    3.68
  -1 -10  10   28.35    2.80
   1 -10  -9    2.61    2.40
   1  10  -9    4.32    2.86
  -1 -10   9    1.40    1.95
   1 -10  -9    4.82    1.89
   1  10  -9    6.92    2.14
  -1  10   9    3.47    2.18
  -1 -10   9    5.15    1.93
  -1  10   8   11.22    3.28
  -1 -10   8   12.14    3.15
   1 -10  -8    7.91    2.81
   1  10  -8    6.83    2.80
  -1 -10   8   14.65    2.72
   1 -10  -8   14.73    2.57
   1  10  -8   15.82    2.73
  -1  10   8   13.17    2.66
  -1 -10   8   13.48    2.19
   1 -10  -7    6.75    2.62
   1  10  -7    1.37    2.97
  -1 -10   7    9.59    2.46
   1 -10  -7    6.89    2.12
  -1  10   7    9.92    2.58
  -1  10   7   13.83    4.58
  -1 -10   7   13.09    3.12
   1 -10  -6  216.89   11.31
   1  10  -6  201.16    6.27
   1 -10  -6  200.28    7.43
  -1 -10   6  206.41    7.27
  -1  10   6  201.37    7.56
  -1  10   6  218.27   14.17
  -1 -10   6  192.72   11.16
   1 -10  -6  210.54   12.37
   1 -10  -5    3.34    2.82
  -1 -10   5    0.41    1.46
   1 -10  -5    0.22    1.60
   1  10  -5   -0.33    1.45
  -1 -10   5    0.45    1.53
  -1  10   5   -1.80    1.87
  -1 -10   5   -2.43    2.04
   1 -10  -4   64.30    6.19
   1  10  -4   65.27    3.68
   1 -10  -4   63.78    4.30
  -1 -10   4   56.79    3.64
  -1 -10   4   54.37    6.22
   1 -10  -4   67.59    7.08
  -1  10   4   60.84    4.25
  -1 -10   4   57.30    3.43
  -1 -10   4   60.98    3.99
   1 -10  -4   59.43    3.20
  -1 -10   3   -0.18    1.73
  -1 -10   3    3.82    1.87
   1 -10  -3   -1.22    1.31
   1 -10  -3   -1.08    1.61
  -1 -10   3    1.84    1.34
  -1  10   3    1.50    1.59
  -1 -10   3    3.41    1.88
   1 -10  -2  195.65    7.13
  -1 -10   2  173.39    6.02
  -1 -10   2  186.11   11.24
   1 -10  -2  194.66   11.90
  -1  10   2  176.82    6.91
  -1 -10   2  173.92    5.76
   1 -10  -2  172.06    5.31
  -1 -10   2  183.64    6.63
   1 -10  -1    4.19    1.65
  -1 -10   1    2.43    1.31
   1 -10  -1    0.17    1.45
  -1 -10   1    1.68    1.53
  -1 -10   1    2.87    1.75
   1 -10  -1    2.22    2.64
  -1 -10   1    3.52    2.32
  -1 -10   0  132.70    5.23
  -1 -10   0  131.66    5.06
   1 -10   0  138.12    6.03
  -1 -10   0  131.08    5.53
  -1 -10   0  133.02    5.27
   1 -10   0  123.31    4.49
   1  10   0  136.50    5.38
  -1 -10   0  139.53    9.88
   1 -10   0  130.72    9.89
  -1 -10  -1   87.81    4.26
   1 -10   1   88.92    4.94
  -1 -10  -1   82.36    4.00
  -1 -10  -1   87.43    4.56
   1 -10   1   87.41    3.82
  -1 -10  -1   89.90    4.45
   1  10   1   86.28    4.52
  -1 -10  -1   90.23    8.03
   1 -10   1   90.41    8.35
  -1 -10  -2   50.96    3.40
  -1 -10  -2   42.79    3.07
   1 -10   2   53.12    3.94
   1 -10   2   41.92    2.73
  -1 -10  -2   50.93    3.52
  -1 -10  -2   44.18    3.43
   1  10   2   47.80    3.47
  -1 -10  -2   48.62    6.15
   1 -10   2   42.93    5.78
  -1  10  -3    2.35    2.74
  -1 -10  -3    0.71    1.56
  -1 -10  -3   -0.53    1.72
   1 -10   3   -0.18    1.33
  -1  10  -3    0.31    1.76
   1 -10   3    0.58    1.66
  -1 -10  -3   -0.44    1.36
   1  10   3   -0.97    1.77
   1 -10   3   -0.75    2.79
  -1 -10  -3    1.02    2.21
  -1 -10  -4   44.48    3.11
  -1  10  -4   38.69    5.45
  -1  10  -4   48.49    3.79
   1 -10   4   41.35    2.86
  -1 -10  -4   41.24    2.94
   1 -10   4   44.34    3.85
   1  10   4   43.50    3.62
  -1 -10  -4   45.36    5.91
   1 -10   4   44.54    6.20
   1  10   5   71.36    7.53
  -1 -10  -5   69.27    3.70
  -1  10  -5   65.36    7.28
  -1  10  -5   67.89    4.51
  -1 -10  -5   57.49    3.43
   1 -10   5   61.42    4.55
   1  10   5   68.38    4.45
  -1 -10  -5   65.52    4.03
   1  10   6  124.53    9.55
  -1  10  -6  129.15   10.05
  -1 -10  -6  138.86    5.08
  -1  10  -6  132.34    6.07
   1 -10   6  140.81    5.07
  -1 -10  -6  137.97    5.21
  -1  10  -6  139.02    6.55
   1 -10   6  140.26    6.62
   1  10   6  129.81    6.04
  -1 -10  -6  143.97    5.79
   1  10   7   34.66    4.99
  -1 -10  -7   47.66    3.11
  -1  10  -7   40.20    5.84
  -1  10  -7   44.68    3.79
  -1 -10  -7   42.39    3.00
   1 -10   7   46.35    4.01
  -1  10  -7   46.29    4.18
  -1 -10  -7   49.10    3.69
   1  10   7   44.86    3.93
   1 -10   7   44.84    3.18
   1  10   8    6.31    2.28
  -1 -10  -8    4.96    1.74
  -1  10  -8    9.83    3.21
  -1  10  -8    3.74    2.04
  -1  10  -8    5.01    2.08
  -1 -10  -8    3.70    1.53
   1 -10   8    1.15    1.60
   1  10   8    3.61    2.11
  -1 -10  -8    5.15    1.91
  -1 -10  -9   13.38    2.05
   1 -10   9   16.82    2.31
  -1  10  -9   10.43    2.44
  -1 -10  -9   11.46    2.01
  -1  10  -9   14.89    2.58
   1  10   9   13.29    2.83
  -1 -10  -9   12.26    2.31
  -1 -10 -10   40.87    2.88
  -1  10 -10   35.83    3.53
   1 -10  10   35.53    2.86
  -1 -10 -10   39.02    3.11
  -1  10 -10   40.10    4.06
   1  10  10   36.78    3.90
  -1 -10 -10   37.86    3.30
  -1  10 -11    8.69    2.46
   1 -10  11    2.12    1.58
  -1 -10 -11    4.24    1.66
  -1 -10 -11    4.18    2.16
  -1  10 -11    5.75    2.43
   1  10  11    8.48    2.66
  -1 -10 -11    6.82    2.20
  -1  10 -12   57.05    4.16
   1 -10  12   50.65    3.30
  -1 -10 -12   58.86    4.15
  -1  10 -12   55.91    4.65
  -1 -10 -12   45.67    3.42
   1  10  12   55.95    4.61
  -1 -10 -12   55.76    3.83
  -1 -10 -13   16.50    2.57
  -1 -10 -13   13.70    2.15
  -1  10 -13   16.21    2.87
  -1 -10 -13   16.33    2.86
  -1  10 -13   16.43    2.67
   1  10  13   16.59    3.07
  -1  10 -13   20.99    3.54
  -1 -10 -14    9.13    2.10
  -1 -10 -14    9.36    2.43
  -1  10 -14   10.02    2.56
  -1  10 -14   10.01    2.22
   1  10  14   11.79    2.91
  -1  10 -14   12.02    2.93
  -1 -10 -15    3.49    1.75
   1 -10  15    1.35    2.08
  -1  10 -15    3.60    2.28
  -1 -10 -15    2.68    2.22
  -1  10 -15    3.43    1.68
   1  10  15    3.54    2.51
  -1  10 -15    5.60    2.91
   1 -10  16   24.61    2.52
  -1 -10 -16   24.96    2.69
  -1 -10 -16   24.11    3.01
  -1  10 -16   25.28    3.27
  -1  10 -16   19.88    2.59
   1  10  16   28.19    3.49
  -1  10 -16   27.58    3.69
  -1 -10 -17    4.16    1.74
   1  10  17    7.10    2.58
  -1  10 -17    9.29    2.84
  -1 -10 -17    7.85    2.30
  -1 -10 -18   13.13    2.06
   1  10  18   11.86    2.79
  -1  10 -18   10.35    2.95
  -1  10 -18   14.33    2.75
  -1 -10 -18   12.50    2.35
  -1 -10 -19    0.51    1.34
   1  10  19    2.76    1.97
  -1  10 -19    2.49    2.39
  -1  10 -19   -1.99    2.04
  -1 -10 -19   -0.42    1.85
  -1 -10 -20   12.14    1.57
   1  10  20   13.69    2.26
  -1  10 -20   13.16    2.58
  -1  10 -20    9.94    2.01
  -1 -10 -21   10.47    1.16
  -1  10 -21   12.38    1.88
   1  10  21   13.55    2.06
  -1  10 -21   14.29    2.33
  -1  10 -22    7.36    1.32
  -1  10 -22    7.41    1.78
  -1 -10 -22    7.39    1.30
   1  10  22   10.25    1.66
  -1  10 -23    3.01    1.28
   1  10  23    2.49    1.02
   1 -11 -22    1.09    0.77
  -1  11  21    1.04    0.84
  -1 -11  21    2.87    1.03
  -1  11  21    2.99    0.97
   1  11 -21    4.34    1.18
  -1  11  20    0.19    0.93
  -1  11  20   -0.44    1.14
  -1 -11  20    1.90    1.35
   1  11 -20   -0.22    1.42
   1 -11 -20    0.28    0.86
  -1 -11  19   -1.01    1.54
  -1  11  19    1.27    1.36
  -1 -11  19    1.13    1.46
   1  11 -19   -0.33    1.75
   1 -11 -19    0.07    1.06
  -1 -11  18    4.72    1.91
  -1 -11  18    4.94    1.85
  -1  11  18    2.13    1.62
   1  11 -18    3.26    1.98
   1 -11 -18    3.01    1.38
   1  11 -18    0.45    1.47
  -1 -11  17   11.08    2.44
  -1  11  17    8.98    2.09
   1  11 -17   10.64    2.41
   1 -11 -17   10.61    1.92
  -1 -11  16    5.28    2.46
  -1  11  16    3.86    2.02
   1  11 -16    4.75    2.35
   1  11 -16    5.67    1.82
   1 -11 -16    4.16    1.84
  -1 -11  15   14.18    3.01
   1 -11 -15    9.95    2.11
   1  11 -15    9.57    2.11
   1  11 -15   15.41    2.93
  -1  11  15   14.28    2.63
   1 -11 -14   19.20    2.66
   1  11 -14   14.96    2.49
   1  11 -14   18.17    3.10
  -1  11  14   16.70    2.74
   1 -11 -13    1.51    1.73
   1  11 -13   -0.19    1.71
  -1  11  13    1.84    2.25
   1  11 -13    1.88    2.68
   1 -11 -12    0.09    1.73
   1  11 -12   -0.60    1.79
  -1 -11  12   -1.72    1.91
  -1  11  12   -0.34    2.27
  -1 -11  12    1.52    1.65
   1  11 -11   32.66    3.44
   1 -11 -11   29.54    3.26
  -1 -11  11   27.02    3.13
  -1  11  11   30.31    3.56
  -1 -11  11   29.52    2.70
   1  11 -10   56.57    4.24
   1 -11 -10   57.46    4.26
  -1 -11  10   58.26    4.10
  -1  11  10   60.64    4.65
  -1 -11  10   61.74    3.77
   1 -11  -9    5.82    1.92
   1  11  -9    6.82    2.39
  -1 -11   9    5.66    2.33
  -1  11   9    8.67    2.55
  -1 -11   9    6.57    1.92
   1  11  -8    4.51    2.26
   1 -11  -8    0.22    1.86
  -1 -11   8    2.66    2.00
  -1  11   8    3.42    2.12
  -1 -11   8    3.72    1.88
  -1 -11   7   10.89    2.19
  -1 -11   7   13.15    2.71
  -1  11   7   10.33    2.53
   1 -11  -7   13.38    1.98
   1  11  -7   15.81    2.87
   1 -11  -7   12.41    2.36
  -1 -11   6    0.17    2.18
  -1  11   6   -1.11    2.14
   1 -11  -6   -0.12    1.21
   1 -11  -6    2.06    1.97
   1  11  -6   -1.12    1.65
  -1 -11   5    6.07    1.90
   1 -11  -5   10.92    2.35
   1  11  -5    9.60    2.04
  -1  11   5   10.60    2.66
   1 -11  -5   11.60    1.87
   1 -11  -4   58.14    4.21
  -1 -11   4   58.95    4.01
   1 -11  -4   58.06    3.35
  -1 -11   4   62.55    4.19
  -1  11   4   58.02    4.31
   1  11  -4   65.29    4.06
   1 -11  -3    7.25    1.51
   1 -11  -3    8.39    1.83
  -1 -11   3    4.43    1.90
  -1 -11   3    7.45    1.80
   1 -11  -3    8.02    2.21
  -1 -11   3    7.09    1.82
   1  11  -3    6.53    1.94
   1 -11  -2   73.56    3.75
  -1 -11   2   71.93    4.41
  -1 -11   2   69.21    4.08
   1 -11  -2   77.02    3.69
  -1 -11   2   77.63    4.30
   1 -11  -2   77.61    4.80
  -1 -11   1   -1.43    1.93
  -1 -11   1   -0.84    1.60
   1 -11  -1    0.72    1.43
   1 -11  -1    2.86    1.73
  -1 -11   1    0.94    1.43
  -1 -11   0   89.37    7.54
   1 -11   0   83.00    3.97
  -1 -11   0   77.73    4.41
  -1 -11   0   76.69    4.51
   1 -11   0   87.84    5.11
  -1 -11   0   81.80    4.38
  -1 -11  -1    9.31    1.95
   1 -11   1    8.61    1.72
   1 -11   1   11.82    2.30
  -1 -11  -1   13.50    2.08
  -1 -11  -1   10.77    2.17
  -1 -11  -1   13.31    3.17
   1 -11   2   62.42    4.43
  -1 -11  -2   59.22    3.63
  -1 -11  -2   52.49    3.87
  -1 -11  -2   57.15    4.01
   1 -11   2   62.07    3.50
   1  11   2   58.05    4.05
  -1  11  -2   59.72    4.35
  -1 -11  -3    6.37    1.85
  -1 -11  -3    4.65    2.01
   1 -11   3    6.48    1.48
  -1  11  -3    8.07    2.37
  -1 -11  -3    5.66    1.37
   1 -11   3    4.86    2.02
   1  11   3    9.36    2.47
  -1 -11  -3    5.73    1.76
  -1  11  -4  104.63    5.63
  -1 -11  -4  104.05    4.68
   1 -11   4  102.55    5.70
  -1 -11  -4  100.53    5.18
  -1 -11  -4  103.39    5.21
   1  11   4  107.72    5.50
  -1 -11  -4  106.21    4.80
  -1 -11  -5   21.59    2.48
  -1 -11  -5   22.05    2.52
   1 -11   5   21.68    3.02
  -1  11  -5   20.47    3.18
  -1  11  -5   21.60    2.97
  -1 -11  -5   13.25    2.47
   1 -11   5   19.18    2.57
   1  11   5   15.78    2.72
  -1 -11  -5   19.24    2.61
   1 -11   6    0.90    1.97
  -1  11  -6    0.91    2.04
  -1 -11  -6   -0.02    1.34
  -1  11  -6    3.21    1.98
   1 -11   6    1.55    1.83
  -1 -11  -6    1.51    2.16
   1  11   6    1.54    2.10
  -1 -11  -6   -0.24    1.46
  -1  11  -7    4.58    2.14
  -1 -11  -7    3.11    1.59
  -1  11  -7    3.97    2.39
   1 -11   7    2.30    1.65
  -1 -11  -7    3.38    2.07
   1  11   7    1.54    1.91
  -1 -11  -7    0.95    1.39
  -1 -11  -8   34.75    2.75
  -1  11  -8   32.12    3.71
  -1  11  -8   29.09    3.15
   1 -11   8   28.01    2.75
   1  11   8   30.14    3.50
  -1 -11  -8   32.49    2.73
  -1 -11  -9    3.88    1.56
   1 -11   9    5.71    1.86
  -1  11  -9    6.54    2.29
  -1  11  -9    2.02    2.07
   1  11   9    4.77    2.27
  -1 -11  -9    3.97    1.94
  -1  11 -10   58.44    4.23
   1 -11  10   52.34    3.32
  -1  11 -10   48.42    4.25
   1  11  10   53.39    4.48
  -1 -11 -10   54.29    3.90
  -1  11 -11   13.41    2.49
   1 -11  11   10.90    2.08
  -1  11 -11   10.07    2.61
   1  11  11   10.25    2.81
  -1 -11 -11    9.29    2.05
  -1 -11 -12   -0.74    1.73
  -1  11 -12   -2.62    2.21
  -1  11 -12   -1.43    1.71
   1  11  12   -1.56    2.12
  -1  11 -12    1.48    2.66
  -1 -11 -13    1.43    1.73
  -1  11 -13    1.19    2.00
  -1  11 -13   -0.60    1.78
   1  11  13    0.08    2.10
  -1  11 -13    0.59    2.65
  -1 -11 -14    7.54    1.99
  -1  11 -14    8.39    2.49
  -1  11 -14    7.53    1.98
   1  11  14   10.15    2.54
  -1  11 -14   12.67    3.32
  -1 -11 -15    0.46    1.56
   1 -11  15    3.54    2.03
  -1  11 -15   -1.97    2.10
   1  11  15    2.83    2.24
  -1  11 -15   -0.48    2.56
  -1  11 -15   -0.16    1.50
  -1 -11 -16    7.96    1.76
   1 -11  16    5.21    1.65
  -1  11 -16    7.09    2.76
   1  11  16    8.29    2.47
  -1 -11 -17    0.73    1.41
   1  11  17    1.37    1.99
  -1  11 -17   -0.82    2.28
  -1  11 -18   14.41    2.28
  -1  11 -18   14.25    2.54
   1  11  18   16.46    2.40
  -1 -11 -18   12.93    2.20
  -1  11 -19    4.12    1.70
  -1  11 -19    2.40    1.89
   1  11  19    4.47    1.74
  -1 -11 -19    4.16    1.55
  -1  11 -20    3.49    1.35
   1  11  20    2.79    1.40
  -1 -11 -20    1.60    1.26
  -1  11 -20    2.99    1.58
   1  11  21    2.91    1.11
  -1  11 -21    1.90    1.34
  -1 -11 -21    1.92    0.99
   1 -12 -19    3.12    1.16
   1  12 -19    1.79    1.10
   1 -12 -18   14.69    1.28
  -1  12  18   14.99    1.32
  -1 -12  18   20.48    1.76
   1  12 -18   19.98    2.06
   1 -12 -18   21.71    1.89
  -1 -12  17    1.87    1.60
  -1  12  17    1.78    0.96
  -1  12  17    2.80    1.42
   1  12 -17    2.74    1.68
   1 -12 -17    2.32    1.08
   1  12 -17    3.35    1.15
  -1 -12  16    0.14    1.81
  -1  12  16    0.15    1.47
   1  12 -16    0.77    1.95
   1 -12 -16    0.10    1.08
  -1 -12  15   -1.90    2.06
   1 -12 -15    0.61    0.90
   1 -12 -15    0.52    1.28
   1  12 -15   -0.14    1.29
  -1  12  15    0.58    1.63
   1  12 -15   -1.66    2.22
   1 -12 -14   25.72    1.88
  -1 -12  14   32.08    3.12
   1  12 -14   30.17    2.82
   1 -12 -14   30.31    2.68
  -1  12  14   31.99    3.02
   1  12 -14   28.63    3.08
   1 -12 -13   25.54    2.58
   1  12 -13   22.05    2.74
   1  12 -13   19.12    2.94
  -1  12  13   25.59    3.08
   1 -12 -13   23.16    1.95
   1 -12 -12   14.94    1.72
   1  12 -12   13.76    2.46
   1 -12 -12   18.54    2.47
  -1  12  12   15.63    2.74
   1  12 -12   15.78    3.02
   1 -12 -11    0.61    1.63
   1  12 -11    0.00    1.81
  -1 -12  11    0.29    1.94
  -1  12  11    2.44    2.22
   1 -12 -11    0.99    1.22
   1  12 -10   13.99    2.47
   1 -12 -10   15.20    2.40
  -1 -12  10   10.74    2.52
  -1  12  10   13.35    2.77
   1 -12 -10   13.58    1.84
   1  12  -9   20.84    3.01
   1 -12  -9   22.64    2.79
   1 -12  -9   22.72    2.24
  -1 -12   9   21.58    2.87
  -1  12   9   23.86    3.29
  -1 -12   9   20.38    2.38
  -1 -12   8   20.05    2.37
   1 -12  -8   23.47    2.87
   1  12  -8   25.49    3.23
  -1 -12   8   21.05    3.10
  -1  12   8   22.59    3.12
   1 -12  -8   20.23    2.09
  -1 -12   7   12.07    2.16
   1  12  -7   16.33    2.90
   1 -12  -7   17.89    2.64
   1 -12  -7   15.16    2.22
  -1 -12   7   13.33    2.65
  -1  12   7   10.31    2.45
   1 -12  -7   13.63    1.87
   1 -12  -6    6.03    1.74
  -1 -12   6    9.01    2.48
  -1 -12   6   10.30    2.07
   1 -12  -6   10.40    1.78
   1  12  -6    9.20    2.54
   1  12  -6    7.90    1.86
   1 -12  -6   10.70    2.30
   1  12  -5    8.30    1.97
   1 -12  -5   11.92    2.31
   1 -12  -5   11.75    1.84
  -1 -12   5    8.66    2.39
   1 -12  -5   11.04    2.12
  -1 -12   4   -1.91    2.16
   1 -12  -4   -1.35    1.74
   1 -12  -4    0.42    1.21
   1  12  -4    0.12    1.61
   1 -12  -4    0.14    1.70
   1 -12  -3   12.20    1.97
  -1 -12   3    5.88    2.01
   1 -12  -3   10.55    1.84
   1 -12  -3   11.30    2.30
   1  12  -3   12.37    2.30
   1  12  -2   45.42    3.59
  -1 -12   2   36.01    3.15
   1 -12  -2   45.15    3.80
  -1 -12   2   42.87    3.66
   1 -12  -2   34.23    2.71
  -1 -12   1    0.47    1.34
   1 -12  -1    2.66    1.87
   1  12  -1    4.83    2.01
  -1 -12   1    0.80    1.57
   1 -12  -1    0.95    1.25
  -1 -12   1    0.87    1.62
   1 -12   0   -2.58    1.88
  -1 -12   0    0.69    1.30
  -1  12   0   -1.03    2.07
  -1 -12   0    0.08    1.66
  -1 -12   0   -1.25    1.68
   1 -12   0    0.46    1.35
   1 -12   1    0.71    1.89
  -1  12  -1    2.02    2.20
  -1 -12  -1    0.81    1.46
  -1 -12  -1   -1.73    1.95
   1 -12   1   -2.05    1.47
  -1 -12  -1   -1.04    1.59
  -1  12  -2   21.50    3.07
  -1 -12  -2   22.34    2.45
   1 -12   2   19.23    2.80
  -1 -12  -2   21.26    2.79
  -1 -12  -2   20.68    2.62
  -1  12  -3   -0.05    2.05
   1 -12   3   -0.78    1.79
  -1 -12  -3   -2.68    1.52
  -1  12  -3   -0.10    1.96
  -1 -12  -3    0.68    1.69
  -1 -12  -3    1.81    1.96
   1 -12   4    4.48    2.14
  -1  12  -4    6.68    2.13
  -1 -12  -4    4.51    1.61
  -1  12  -4    5.37    2.27
   1 -12   4    6.65    1.86
  -1 -12  -4    3.22    1.92
  -1 -12  -4    3.39    1.78
  -1  12  -5   32.63    3.68
   1 -12   5   34.26    3.66
  -1 -12  -5   30.25    3.00
   1 -12   5   30.56    2.96
  -1 -12  -5   32.49    3.33
   1  12   5   32.17    3.32
  -1  12  -5   31.08    3.40
   1 -12   6   25.72    2.57
  -1 -12  -6   25.36    3.05
   1  12   6   27.02    3.18
  -1 -12  -6   20.73    2.67
  -1  12  -6   22.74    3.22
  -1  12  -6   24.81    3.02
  -1 -12  -7    0.29    2.04
   1 -12   7   -1.15    1.66
  -1  12  -7    1.81    1.81
  -1  12  -7    2.11    2.26
   1  12   7    2.43    2.05
  -1 -12  -7    2.63    1.78
  -1  12  -8   39.55    4.03
   1 -12   8   45.13    3.19
  -1 -12  -8   43.91    3.70
  -1 -12  -8   44.40    3.48
   1  12   8   46.59    3.99
  -1  12  -8   45.84    3.75
  -1  12  -9    7.83    2.14
   1 -12   9    6.12    1.76
  -1 -12  -9    6.41    2.45
  -1  12  -9    7.54    2.40
   1  12   9    6.75    2.35
  -1 -12  -9   10.10    2.21
  -1  12 -10   18.43    3.04
   1 -12  10   13.16    2.04
  -1 -12 -10   18.36    2.91
   1  12  10   15.43    2.72
  -1  12 -10   18.64    2.55
  -1  12 -11   -0.96    1.67
  -1 -12 -11    0.72    2.19
  -1  12 -11    0.40    1.97
   1  12  11   -1.42    2.12
  -1  12 -11   -1.24    2.53
  -1  12 -12   17.56    2.43
  -1 -12 -12   14.79    2.60
  -1  12 -12   15.81    2.76
   1  12  12   19.78    3.05
  -1  12 -12   19.99    3.23
  -1  12 -13   39.27    3.00
  -1 -12 -13   37.17    3.30
  -1  12 -13   33.89    3.32
   1  12  13   36.89    3.48
  -1  12 -13   39.12    3.73
   1 -12  14   25.36    2.35
  -1  12 -14   22.58    2.24
  -1  12 -14   23.27    2.89
   1  12  14   26.31    2.93
  -1 -12 -14   27.68    2.94
  -1  12 -14   30.79    3.31
  -1 -12 -15    3.20    1.80
   1  12  15    1.90    1.71
  -1  12 -15    2.90    2.23
   1 -12  15    0.38    1.37
  -1  12 -16    1.19    1.96
   1  12  16    0.13    1.58
  -1 -12 -16    0.43    1.54
  -1  12 -17    2.89    1.62
  -1  12 -17    1.46    1.75
   1  12  17    0.78    1.42
  -1 -12 -17    1.39    1.50
  -1  12 -18   21.25    1.86
  -1  12 -18   23.72    2.28
   1  12  18   23.69    2.04
  -1 -12 -18   25.40    2.00
  -1 -12 -18   21.22    1.68
  -1 -12 -19   10.61    1.31
  -1 -12 -19    7.05    0.93
  -1  12 -19    9.37    1.14
   1  12  19    9.09    1.39
  -1  12 -19    9.07    1.51
   1 -13 -17   -0.13    0.78
   1 -13 -16   18.16    1.56
   1  13 -16   16.85    1.75
  -1 -13  16   16.42    1.51
   1 -13 -15    0.23    0.75
   1 -13 -15    1.82    1.27
   1  13 -15    0.41    1.50
  -1 -13  15   -0.27    1.43
   1 -13 -14   18.87    1.65
   1 -13 -14   23.61    2.06
   1  13 -14   25.66    2.51
  -1 -13  14   23.71    2.25
   1 -13 -13    1.27    1.06
   1  13 -13   -1.66    1.40
   1 -13 -13    1.30    1.44
   1  13 -13    1.64    1.96
  -1 -13  13   -0.81    1.88
   1  13 -12   15.96    2.53
   1 -13 -12   14.82    2.01
   1 -13 -12   15.74    1.90
   1  13 -12   15.62    2.22
   1  13 -11   -0.70    2.25
   1 -13 -11    0.62    1.67
   1  13 -11    0.01    1.60
   1 -13 -11   -1.01    1.33
   1  13 -10    4.21    2.30
   1 -13 -10    1.27    1.53
  -1 -13  10   -0.64    1.77
   1 -13 -10    1.90    1.50
   1  13 -10    1.91    1.79
  -1 -13   9   -0.31    1.78
   1 -13  -9    0.84    1.63
   1 -13  -9   -0.90    1.47
   1  13  -9    0.97    1.80
  -1 -13   8    0.00    1.94
   1 -13  -8   -0.50    1.54
   1 -13  -8   -1.11    1.47
   1  13  -8    0.39    1.77
   1 -13  -7    0.07    1.50
  -1 -13   7   -1.47    2.12
   1 -13  -7    0.29    1.00
   1 -13  -7   -1.52    1.64
   1  13  -7   -1.96    2.09
   1  13  -6    0.88    1.96
   1 -13  -6   -2.22    1.61
  -1 -13   6   -1.97    2.08
   1 -13  -6   -1.79    1.65
   1 -13  -6    0.88    1.11
  -1 -13   6    1.48    1.62
   1 -13  -5   10.46    2.16
   1  13  -5    9.37    1.67
   1  13  -5    8.72    2.38
   1 -13  -5    7.37    1.78
   1 -13  -5   10.72    1.61
  -1 -13   5    8.37    2.34
  -1 -13   5    9.90    1.87
   1  13  -4    4.71    2.28
   1 -13  -4    1.63    1.65
   1  13  -4    3.91    1.65
   1 -13  -4    1.45    1.41
   1 -13  -4    2.56    1.26
  -1 -13   4    2.03    2.12
  -1 -13   4    0.58    1.78
  -1 -13   3   -0.53    2.11
   1 -13  -3   -0.14    1.13
   1  13  -3   -1.34    1.67
  -1  13   3    1.22    2.12
   1 -13  -3    0.30    1.60
   1  13  -2   39.45    3.22
  -1  13   2   34.43    3.62
   1 -13  -2   33.60    2.35
   1 -13  -2   40.44    3.40
  -1 -13   1    6.91    1.85
  -1  13   1    8.27    2.41
   1  13  -1    7.88    1.93
   1 -13  -1    8.31    2.08
  -1 -13   0    1.47    1.53
   1 -13   0    2.08    1.67
   1  13   0    3.25    1.82
  -1  13   0    1.00    1.94
  -1  13   0    4.61    2.05
  -1 -13   0    1.65    1.30
  -1 -13  -1    0.63    1.44
  -1 -13  -1    0.84    1.50
   1 -13   1    0.05    1.66
  -1  13  -1    2.52    2.05
  -1  13  -1    0.60    1.93
   1  13   1    1.38    1.71
   1  13   2   55.30    3.89
  -1  13  -2   54.54    4.13
  -1  13  -2   54.10    4.18
   1 -13   2   53.97    3.95
   1 -13   2   47.39    3.26
  -1 -13  -2   49.42    3.52
  -1 -13  -2   50.79    3.57
  -1  13  -3    1.73    2.06
  -1  13  -3   -1.47    2.16
   1 -13   3    0.46    1.77
   1 -13   3    0.72    1.73
  -1 -13  -3    1.20    1.87
  -1 -13  -3    0.39    1.44
  -1  13  -4    7.71    2.30
  -1  13  -4   10.05    2.57
   1 -13   4    5.24    1.83
  -1 -13  -4    8.73    1.94
  -1 -13  -4    7.69    2.16
  -1  13  -5    0.42    1.83
  -1  13  -5    1.20    1.91
  -1 -13  -5    0.67    1.57
   1 -13   5    0.98    1.62
  -1 -13  -5   -2.18    2.01
  -1  13  -6    2.13    1.81
  -1  13  -6    2.97    2.21
  -1 -13  -6    0.43    1.44
  -1 -13  -6    4.10    2.11
   1 -13   6    0.38    1.51
  -1  13  -7    0.37    2.03
  -1  13  -7    0.54    1.72
   1 -13   7    1.76    1.66
  -1 -13  -7    2.36    1.82
  -1 -13  -7    2.34    1.58
  -1  13  -8   21.89    3.00
  -1 -13  -8   21.07    2.70
   1 -13   8   17.94    1.98
  -1  13  -8   19.45    2.49
  -1 -13  -8   20.68    2.38
  -1  13  -9    1.04    1.93
  -1 -13  -9   -1.16    1.95
  -1  13  -9    0.43    1.50
  -1 -13  -9   -0.31    1.41
  -1 -13 -10    1.63    1.40
  -1  13 -10    0.92    1.40
  -1 -13 -10    0.34    1.75
  -1  13 -10    0.54    1.81
   1  13  10   -0.32    1.87
  -1  13 -10   -1.73    2.21
  -1 -13 -11    8.82    1.74
  -1  13 -11    5.25    1.55
  -1 -13 -11    7.14    2.00
  -1  13 -11    6.31    2.04
   1  13  11    4.47    1.86
  -1  13 -11    8.05    2.39
   1 -13  12   -1.45    1.56
  -1 -13 -12    0.56    1.18
  -1  13 -12    0.17    1.16
  -1 -13 -12    0.39    1.76
  -1  13 -12    1.66    1.64
   1  13  12   -1.92    1.74
  -1  13 -12   -0.76    2.04
   1 -13  13    3.30    1.32
  -1 -13 -13    2.94    1.25
  -1  13 -13    1.52    0.95
  -1  13 -13    3.09    1.65
  -1 -13 -13    4.14    1.67
  -1  13 -13    3.29    1.87
   1  13  13    2.91    1.62
  -1 -13 -14   16.80    1.63
  -1 -13 -14   16.13    2.04
   1  13  14   16.69    1.97
  -1  13 -14   15.06    2.21
  -1 -13 -15    2.14    1.31
  -1  13 -15    3.55    1.63
  -1 -13 -15    3.15    1.00
  -1  13 -15    4.68    1.54
  -1 -13 -16    0.99    1.09
  -1  13 -16    1.24    1.30
  -1 -13 -16    2.00    0.75
  -1  13 -16    0.50    1.16
  -1 -13 -17   -0.28    0.85
  -1  13 -17    1.79    1.08
  -1  14  14    1.58    0.86
  -1  14  13   23.59    1.88
  -1 -14  13   26.48    1.70
   1  14 -12    0.60    0.90
  -1  14  12    1.34    1.16
   1 -14 -12    1.88    0.88
   1  14 -12    3.19    1.47
  -1 -14  12    2.18    1.32
  -1  14  11    0.03    1.27
   1 -14 -11   -1.67    0.81
   1  14 -11    1.48    1.20
   1 -14 -11   -1.95    1.00
   1  14 -11    0.33    1.51
  -1 -14  11    0.21    1.49
   1  14 -10    2.17    1.77
   1 -14 -10    0.58    0.98
   1 -14 -10    1.96    0.95
   1  14 -10    2.74    1.37
  -1  14  10    1.16    1.39
   1  14  -9   18.37    2.43
   1 -14  -9   19.32    1.71
   1  14  -9   17.70    2.06
  -1  14   9   18.54    2.31
  -1  14   9   15.34    1.48
   1 -14  -9   17.36    1.62
  -1  14   8   10.53    1.57
  -1  14   8   12.57    2.16
   1  14  -8    9.61    1.91
   1 -14  -8   12.26    1.61
   1 -14  -8   10.08    1.44
  -1 -14   8    9.89    1.79
  -1  14   7   11.51    1.77
   1 -14  -7   15.21    1.81
  -1  14   7   12.16    2.17
   1  14  -7   12.02    2.10
  -1 -14   7   10.03    1.93
   1 -14  -7   13.67    1.46
  -1  14   6    1.26    1.79
  -1  14   6   -0.73    1.32
   1 -14  -6   -0.05    1.17
   1  14  -6   -3.09    1.81
  -1 -14   6    1.29    1.63
   1 -14  -6    0.89    1.07
   1 -14  -5    1.33    1.33
  -1  14   5   -1.27    1.74
   1  14  -5    2.83    1.77
  -1  14   5    0.82    1.37
  -1 -14   5    0.08    1.68
   1 -14  -4    0.64    1.29
  -1  14   4   -0.24    1.71
   1  14  -4    0.01    1.74
  -1  14   4    0.61    1.50
  -1 -14   4   -0.63    1.73
  -1  14   3    0.47    1.55
   1  14  -3    0.16    1.75
   1  14  -3   -0.94    1.15
   1 -14  -3   -0.83    1.39
  -1  14   3   -0.16    1.68
  -1 -14   3   -0.61    1.77
   1 -14  -2    0.74    1.37
  -1  14   2    0.53    1.70
   1  14  -2    2.59    1.84
   1  14  -2    2.32    1.22
  -1  14   2    0.34    1.60
  -1 -14   2    0.78    1.27
  -1 -14   2    3.59    1.96
   1  14  -1   -0.04    1.28
   1 -14  -1    1.55    1.44
   1  14  -1    0.75    1.86
  -1  14   1    0.34    1.71
  -1  14   1    1.82    1.70
  -1 -14   1    1.45    1.99
   1 -14  -1   -0.26    1.47
  -1 -14   1   -0.37    1.33
  -1  14   0   24.00    2.75
   1 -14   0   31.00    2.66
  -1 -14   0   33.60    3.07
   1 -14   0   31.69    2.42
   1  14   0   28.01    2.40
  -1  14   0   30.08    2.93
  -1  14  -1   13.56    2.29
  -1  14  -1   15.88    2.44
   1  14   1   15.32    2.14
   1 -14   1   17.59    2.01
  -1  14  -2    0.17    1.68
  -1  14  -2    0.02    1.65
   1  14   2    0.11    1.57
  -1 -14  -2    0.95    1.32
   1 -14   2   -0.66    1.44
  -1  14  -3   -0.39    1.56
  -1  14  -3    1.39    1.88
   1  14   3    0.89    1.45
   1 -14   3    0.69    1.33
  -1 -14  -3    1.03    1.25
  -1  14  -4   -0.07    1.76
   1  14   4   -0.11    1.47
  -1  14  -4    0.43    1.50
   1 -14   4    0.82    1.28
  -1 -14  -4    2.60    1.37
   1  14   5    7.38    1.85
  -1  14  -5    6.33    1.61
  -1  14  -5    5.55    1.97
   1 -14   5    7.17    1.38
  -1 -14  -5    6.34    1.72
  -1 -14  -5    6.06    1.49
   1  14   6    2.00    1.51
  -1  14  -6    2.50    1.72
  -1 -14  -6    3.19    1.64
  -1 -14  -6    1.62    1.34
  -1  14  -6    2.16    1.43
  -1  14  -7    5.18    1.84
   1  14   7    4.27    1.61
  -1 -14  -7    4.21    1.69
  -1 -14  -7    5.72    1.46
  -1  14  -7    2.73    1.35
  -1  14  -8   15.14    2.17
  -1 -14  -8   20.05    1.83
  -1 -14  -8   18.13    2.09
  -1  14  -8   18.88    2.43
  -1  14  -8   15.89    1.82
  -1  14  -9    0.87    1.43
  -1 -14  -9    0.32    0.96
  -1 -14  -9    1.85    1.30
  -1  14  -9    1.02    1.77
  -1  14  -9   -0.45    1.01
  -1  14 -10    5.68    1.55
  -1 -14 -10    4.83    1.43
  -1 -14 -10    5.95    1.21
  -1  14 -10    8.95    1.90
  -1  14 -10    3.34    0.96
  -1 -14 -11    1.01    1.26
  -1 -14 -11    0.34    0.83
   1 -14  11    1.34    1.09
  -1  14 -11    0.10    1.18
  -1  14 -11   -0.67    1.50
  -1  14 -12    0.89    1.35
  -1 -14 -12    1.02    1.10
  -1 -14 -12    0.42    0.68
  -1  14 -13    0.65    1.14
  -1 -14 -13   -0.79    0.96
  -1  14 -14    3.07    1.02
  -1 -15   9   31.27    1.65
   1  15  -9   28.27    1.69
  -1  15   9   25.33    1.70
  -1  15   8   12.67    1.49
   1  15  -8   11.17    1.24
   1  15  -8   13.17    1.55
  -1 -15   8   13.48    1.50
   1  15  -7    4.50    1.51
   1  15  -7    0.98    0.99
  -1  15   7    2.35    1.12
   1  15  -6    3.41    1.58
   1  15  -6    0.97    1.07
  -1  15   6    1.78    0.77
  -1  15   6    1.64    1.18
   1  15  -5   71.45    3.13
  -1  15   5   63.76    2.40
  -1 -15   5   65.28    2.55
   1 -15  -5   65.86    2.02
  -1  15   5   66.49    3.07
   1  15  -4    1.40    1.27
  -1  15   4   -0.29    1.17
  -1  15   4    1.65    1.03
   1 -15  -4    1.63    0.82
  -1 -15   4    1.18    1.15
  -1  15   3    9.27    1.63
  -1  15   3    9.64    1.46
   1  15  -3    8.99    1.63
   1 -15  -3    7.08    0.97
  -1 -15   3    8.96    1.49
   1  15  -2    0.22    1.23
  -1  15   2   -0.13    1.21
  -1  15   2    1.67    1.18
  -1 -15   2   -1.47    1.34
   1 -15  -2   -2.21    0.92
  -1  15   1   10.07    1.56
  -1  15   1    9.09    1.53
   1  15  -1    8.23    1.66
  -1 -15   1    9.77    1.55
   1  15   0    5.86    1.51
  -1  15   0    5.64    1.38
  -1  15   0    5.10    1.39
  -1 -15   0    5.28    1.41
   1  15   1    1.94    1.40
   1  15   1    1.55    0.77
  -1  15  -1    4.25    1.39
  -1  15  -1    2.76    1.31
  -1 -15  -1    2.08    1.30
   1  15   2    3.77    1.47
  -1  15  -2    4.17    1.17
  -1  15  -2    4.19    1.39
   1  15   2    5.44    0.99
  -1 -15  -2    6.29    1.41
  -1  15  -3    2.24    1.28
   1  15   3    0.68    1.27
   1  15   3    1.12    0.84
  -1 -15  -3    0.25    1.27
  -1  15  -3    1.98    1.20
   1  15   4   17.19    1.90
  -1  15  -4   20.47    1.89
  -1 -15  -4   20.15    1.83
   1  15   4   18.52    1.48
  -1  15  -4   18.94    1.55
  -1  15  -5    2.00    1.24
   1  15   5    0.84    1.18
   1  15   5    0.30    0.91
  -1 -15  -5    0.64    1.20
  -1  15  -5    0.82    1.35
  -1  15  -5    0.98    0.90
   1  15   6   13.98    1.67
  -1  15  -6   19.53    1.79
   1  15   6   13.92    1.30
  -1  15  -6   16.11    1.73
  -1 -15  -6   16.37    1.61
   1  15   7   18.46    1.71
  -1  15  -7   22.98    1.78
  -1 -15  -7   25.59    1.79
  -1  15  -7   21.44    1.78
   1  15   7   18.65    1.38
  -1  15  -8    1.17    1.08
   1  15   8    1.78    0.87
  -1  15  -8    1.68    0.95
  -1  15  -9    0.92    0.91
  -1  15  -9    2.34    0.86
  -2   0  30   74.92    2.52
   2   0 -30   72.76    2.36
  -2   0  29    0.32    1.09
  -2   0  29    1.06    1.06
  -2   0  29    0.97    0.89
   2   0 -29    1.82    1.30
  -2   0  28   37.06    2.72
   2   0 -28   31.43    2.75
  -2   0  28   33.57    2.32
  -2   0  28   33.62    2.51
  -2   0  27    1.51    1.67
   2   0 -27    2.08    1.95
  -2   0  27   -0.32    1.93
  -2   0  26    0.13    1.83
   2   0 -26    0.92    2.04
  -2   0  26    2.20    2.08
  -2   0  25   -0.17    1.76
   2   0 -25    0.94    2.34
  -2   0  25   -0.84    2.70
   2   0 -24   53.40    4.35
  -2   0  24   51.03    4.29
  -2   0  24   48.17    3.96
  -2   0  23   -4.42    3.13
  -2   0  23    1.66    1.98
  -2   0  22    0.69    2.74
  -2   0  22   -5.54    3.76
  -2   0  22    2.17    2.15
  -2   0  21    0.38    1.91
  -2   0  21    5.45    3.61
   2   0 -21   -0.80    2.36
  -2   0  21    1.25    2.63
  -2   0  20    5.16    2.26
  -2   0  20    2.95    3.13
   2   0 -20    7.68    3.24
  -2   0  20    1.89    2.63
  -2   0  20   -3.41    3.10
  -2   0  19    4.76    3.58
  -2   0  19   -0.14    1.71
  -2   0  19    0.58    2.95
   2   0 -19    0.27    2.69
  -2   0  19    0.26    2.33
  -2   0  19    1.36    3.25
  -2   0  18   64.68    7.72
   2   0 -18   49.05    6.22
  -2   0  18   55.58    6.68
  -2   0  18   52.66    3.74
  -2   0  18   52.49    6.91
   2   0 -17    1.74    3.20
  -2   0  17    0.38    2.76
  -2   0  17   -0.28    3.03
  -2   0  17   -1.90    3.42
  -2   0  16    5.62    3.16
   2   0 -16    5.59    2.71
   2   0 -16    4.90    2.99
  -2   0  16    2.99    2.99
  -2   0  16    8.20    3.98
  -2   0  15    2.10    3.07
   2   0 -15   -0.72    2.54
   2   0 -15   -3.06    3.11
  -2   0  15   -1.67    3.53
   2   0 -14  101.39    7.59
  -2   0  14  107.20    7.63
  -2   0  14  109.07    8.76
  -2   0  13    0.27    2.69
   2   0 -13    0.59    2.78
  -2   0  13   -2.41    3.25
  -2   0  12  141.68    7.98
   2   0 -12  158.06    8.63
  -2   0  12  150.08    5.70
  -2   0  12  152.85    9.44
  -2   0  11    0.88    2.57
   2   0 -11   -0.21    2.92
  -2   0  11   -0.85    1.62
  -2   0  11    0.28    3.19
  -2   0  10   64.83    5.14
   2   0 -10   68.50    5.70
  -2   0  10   58.36    5.89
  -2   0  10   66.75    4.00
   2   0  -9   -0.74    1.76
  -2   0   9    0.67    2.34
  -2   0   9   -2.14    3.33
  -2   0   9   -0.25    1.70
  -2   0   8  963.00   16.73
   2   0  -8  961.83   15.03
  -2   0   8  983.42   14.98
  -2   0   8  986.73   19.66
  -2   0   7    0.18    2.07
   2   0  -7   -0.76    1.62
  -2   0   7   -0.54    1.97
  -2   0   7   -0.82    2.88
  -2   0   6  919.13   14.54
   2   0  -6  888.72   12.67
   2   0  -6  937.38   16.13
  -2   0   6  897.83   13.76
  -2   0   6  902.51   16.49
   2   0  -5    0.70    0.62
   2   0  -5   -0.02    1.35
   2   0  -5   -1.27    2.15
  -2   0   5   -0.65    1.98
  -2   0   5    0.90    2.32
  -2   0   5    1.65    2.01
   2   0  -4 4609.77   38.57
  -2   0   4 4725.84   38.73
  -2   0   4 4605.34   38.77
  -2   0   4 4590.55   40.27
   2   0  -3   -0.50    1.09
   2   0  -3   -0.70    1.40
  -2   0   3    0.77    1.67
  -2   0   3    1.30    1.82
  -2   0   3    0.56    1.54
  -2   0   2   86.10    3.80
   2   0  -2   80.72    2.98
  -2   0   2   92.08    3.58
  -2   0   2   88.11    3.22
   2   0  -1   -0.21    1.10
  -2   0   1   -0.07    0.52
  -2   0   1   -0.02    1.57
  -2   0   1   -1.15    0.99
  -2   0   1    2.06    1.93
  -2   0   1   -0.29    1.23
  -2   0   0  105.03    2.43
  -2   0   0  105.18    2.19
  -2   0   0  108.94    3.89
  -2   0   0   96.45    4.01
  -2   0   0   94.90    2.87
  -2   0   0  103.64    3.95
  -2   0  -1    0.06    1.63
  -2   0  -1    0.31    1.56
  -2   0  -1    0.93    1.64
  -2   0  -1   -0.54    1.04
   2   0   2   32.73    1.39
  -2   0  -2   34.28    2.71
  -2   0  -2   30.13    2.28
  -2   0  -2   31.77    2.65
   2   0   2   30.41    2.61
   2   0   3    2.29    1.31
   2   0   3    0.27    1.47
  -2   0  -3    0.90    1.38
  -2   0  -3   -0.27    1.76
   2   0   3   -0.92    1.79
   2   0   4 4995.97   40.47
  -2   0  -4 4879.17   36.37
  -2   0  -4 4921.50   41.47
   2   0   4 5005.23   42.21
  -2   0  -5    0.42    1.53
   2   0   5   -0.73    1.68
  -2   0  -5   -0.76    2.18
   2   0   5    0.10    0.97
  -2   0  -6  711.50   10.62
   2   0   6  744.32   13.09
   2   0   6  748.66    9.74
  -2   0  -6  758.17   13.73
   2   0   7    1.72    2.34
  -2   0  -7   -0.39    1.64
  -2   0  -7    0.74    2.12
   2   0   7    0.37    1.37
  -2   0  -8 1533.89   18.29
   2   0   8 1577.47   22.54
  -2   0  -8 1570.01   23.05
   2   0   8 1601.68   18.85
  -2   0  -9    0.13    1.70
   2   0   9    1.26    2.70
   2   0   9   -0.01    1.75
  -2   0  -9    0.98    2.31
  -2   0 -10  278.43    7.86
   2   0  10  284.80   10.28
  -2   0 -10  269.29   10.23
   2   0  10  275.57    8.41
  -2   0 -11    0.36    1.88
   2   0  11   -0.05    2.88
   2   0  11   -1.87    2.09
  -2   0 -11    1.67    2.52
  -2   0 -12  168.01    6.80
  -2   0 -12  168.02    8.77
   2   0  12  181.29    7.74
  -2   0 -13    1.37    2.35
   2   0  13   -1.10    2.22
   2   0  14    0.15    2.98
  -2   0 -14    2.59    2.33
   2   0  15   -3.87    3.55
  -2   0 -15   -2.34    2.27
   2   0  16   13.24    4.07
  -2   0 -16   17.42    3.87
   2   0  17    0.21    3.05
  -2   0 -17   -1.60    2.31
  -2   0 -17    1.03    1.92
   2   0  18   15.38    4.04
  -2   0 -18   20.92    2.64
  -2   0 -18   22.66    4.57
  -2   0 -18   19.61    2.98
   2   0  19    0.80    2.59
   2   0  19   -1.49    3.32
  -2   0 -19    4.87    2.36
  -2   0 -19    3.55    2.88
  -2   0 -19   -1.09    2.30
   2   0  20   84.65    5.15
   2   0  20   64.06    6.91
  -2   0 -20   76.87    5.07
  -2   0 -20   76.62    4.46
  -2   0 -20   75.14    4.98
  -2   0 -20   75.66    6.70
  -2   0 -21   -1.10    2.41
   2   0  21    5.07    3.26
  -2   0 -21    1.14    2.30
  -2   0 -21    1.48    2.41
  -2   0 -22   64.66    4.94
  -2   0 -22   67.26    4.39
  -2   0 -22   66.40    5.15
   2   0  22   66.46    4.97
   2   0  23   -0.08    3.06
  -2   0 -23   -1.16    2.71
  -2   0 -23   -2.11    2.36
   2   0  24    1.13    3.08
  -2   0 -24    0.86    2.81
  -2   0 -24   -0.28    2.44
   2   0  25   -1.84    3.14
  -2   0 -25   -1.45    2.43
  -2   0 -25   -0.22    2.69
  -2   0 -26  236.60    7.88
   2   0  26  254.27    7.76
  -2   0 -26  240.50    7.66
  -2   0 -27   -1.25    2.15
   2   0  27    1.89    2.61
  -2   0 -27    0.30    1.95
   2   0  28    4.57    2.23
  -2   0 -28    1.51    1.80
   2   0  28    6.92    1.75
  -2   0 -28    4.87    1.84
  -2   0 -29    0.81    1.22
   2   0  29    0.70    1.19
   2   0  29   -0.14    1.75
  -2   0 -30    4.39    0.94
   2   0  30    1.42    1.22
  -2   1  30   10.91    1.20
   2   1 -30   12.72    1.23
  -2   1  29   26.71    2.07
  -2  -1  29   23.61    1.84
  -2  -1  29   17.36    1.71
  -2   1  29   24.37    1.82
   2   1 -29   24.33    2.09
   2  -1 -29   22.26    1.95
  -2  -1  28    3.06    1.46
  -2   1  28   -0.24    1.32
  -2  -1  28   -0.25    1.72
  -2   1  28    1.70    1.34
   2   1 -28    1.26    1.80
  -2   1  28    2.17    1.40
   2  -1 -28    0.46    1.44
  -2  -1  27   42.16    3.10
   2  -1 -27   39.39    3.20
   2   1 -27   44.71    3.47
  -2   1  27   42.85    3.10
  -2  -1  27   39.26    2.52
  -2   1  27   45.20    2.92
  -2  -1  27   45.25    3.24
  -2  -1  26    6.93    1.87
  -2   1  26    2.21    1.92
   2  -1 -26    4.52    2.18
   2   1 -26    3.67    2.30
  -2   1  26    3.84    2.04
  -2  -1  25   -1.33    1.87
  -2   1  25    0.93    1.90
  -2   1  25   -0.37    2.87
  -2  -1  25   -1.19    2.68
   2  -1 -25    2.71    2.17
   2   1 -25   -1.91    2.11
  -2   1  25    0.85    2.00
  -2   1  24   -0.95    2.27
  -2  -1  24    1.61    1.94
   2  -1 -24   -1.88    2.51
  -2   1  24   -1.79    2.28
  -2   1  24   -0.73    2.92
  -2  -1  24   -0.95    2.46
  -2  -1  23   19.76    2.72
  -2   1  23   19.76    3.09
   2   1 -23   16.45    2.35
   2  -1 -23   19.11    3.08
  -2   1  23   21.63    3.68
  -2  -1  23   16.40    3.10
  -2   1  22    1.76    2.86
  -2  -1  22    5.07    2.76
  -2   1  22   -2.83    3.39
  -2  -1  22    4.74    2.23
  -2   1  22    3.25    2.28
   2  -1 -22   -0.91    2.09
   2   1 -22    1.46    1.72
  -2  -1  21   -1.18    1.98
  -2   1  21   -1.78    2.16
  -2   1  21    0.60    3.37
   2   1 -21    2.30    1.79
  -2   1  21   -1.50    2.94
  -2  -1  21    0.96    2.58
   2   1 -20   14.70    2.16
  -2  -1  20   12.22    3.48
   2  -1 -20   19.37    4.11
   2   1 -20   21.61    4.43
  -2   1  20   19.19    4.77
  -2  -1  20   12.09    2.38
  -2   1  20   18.67    3.07
  -2   1  20   21.03    5.07
  -2   1  20   18.29    3.41
  -2  -1  20   11.96    2.78
  -2  -1  20   21.24    2.44
  -2  -1  20   10.59    4.27
  -2   1  20   23.67    5.48
   2   1 -19   15.46    4.61
  -2   1  19    8.93    3.79
   2  -1 -19    5.13    2.80
  -2  -1  19    7.82    3.27
  -2   1  19   10.68    2.58
  -2   1  19    9.45    3.43
  -2  -1  19   10.17    2.30
  -2   1  19    4.62    2.48
  -2  -1  19    6.62    2.48
  -2  -1  19   12.40    2.11
  -2  -1  19   10.05    3.79
  -2   1  19   11.34    4.33
   2  -1 -18   16.36    3.60
  -2   1  18   19.69    4.71
   2   1 -18   16.17    4.00
  -2  -1  18   13.93    3.99
  -2   1  18   21.15    5.23
  -2   1  18   15.90    2.90
  -2  -1  18   15.74    2.71
  -2  -1  18   16.98    2.30
  -2  -1  18   15.79    4.77
  -2   1  17    4.98    4.04
   2  -1 -17    7.05    3.22
  -2  -1  17    5.83    3.01
   2   1 -17    2.35    2.91
  -2  -1  17    3.61    3.15
  -2   1  17    6.60    3.82
  -2   1  16   12.43    3.99
  -2  -1  16    9.09    3.48
   2  -1 -16   15.77    3.86
   2   1 -16   19.92    4.23
  -2  -1  16   18.91    4.51
  -2  -1  16   19.02    4.75
  -2   1  16   16.63    4.38
  -2   1  15   74.41    7.30
   2   1 -15   79.04    7.22
   2  -1 -15   63.38    5.83
   2  -1 -15   84.79    6.94
  -2  -1  15   71.95    6.38
  -2  -1  15   78.19    7.54
  -2  -1  15   77.36    7.85
  -2   1  15   72.90    7.59
  -2  -1  14    2.48    2.43
  -2   1  14    1.79    3.21
   2  -1 -14   -0.05    2.51
   2  -1 -14    0.63    2.47
   2   1 -14    2.38    2.74
  -2  -1  14   -4.33    3.65
  -2   1  14    4.69    3.93
  -2  -1  14   -0.30    3.13
  -2  -1  13   55.00    5.20
  -2   1  13   62.29    6.16
   2  -1 -13   58.76    5.67
   2  -1 -13   55.56    5.41
   2   1 -13   60.04    6.09
  -2  -1  13   61.31    6.36
  -2   1  13   59.75    3.81
  -2   1  13   56.28    6.76
  -2  -1  13   58.27    6.41
  -2  -1  12   47.63    4.76
  -2   1  12   41.92    5.02
   2   1 -12   48.43    5.49
   2  -1 -12   43.42    4.62
   2  -1 -12   49.67    5.19
  -2  -1  12   47.83    5.73
  -2  -1  12   48.80    3.34
  -2   1  12   44.74    6.03
  -2   1  12   45.62    3.58
  -2  -1  12   47.01    5.94
  -2   1  11   86.02    6.33
  -2  -1  11   89.85    5.75
   2  -1 -11   86.00    6.12
   2   1 -11   86.87    6.60
   2  -1 -11   89.19    5.83
  -2  -1  11   88.10    6.69
  -2  -1  11   91.56    4.43
  -2   1  11   90.19    4.91
  -2  -1  11   90.15    7.42
  -2   1  11   92.32    7.54
   2   1 -10    3.87    3.31
  -2  -1  10    1.48    2.41
  -2   1  10    2.25    2.94
   2  -1 -10   -0.28    2.77
   2  -1 -10    1.81    2.04
  -2  -1  10    2.08    3.02
  -2  -1  10    1.52    3.21
  -2   1  10    0.92    3.18
  -2  -1  10    1.59    1.69
  -2  -1   9    3.67    2.11
  -2   1   9    5.50    3.01
   2  -1  -9    4.79    2.28
   2   1  -9    5.46    3.08
  -2  -1   9    4.49    3.03
  -2  -1   9    6.61    3.19
  -2  -1   9    4.09    1.87
  -2   1   9    3.12    3.44
  -2   1   8   27.04    3.69
   2   1  -8   24.78    3.82
  -2  -1   8   21.24    2.91
   2  -1  -8   26.45    3.13
   2   1  -8   25.28    3.85
  -2  -1   8   25.05    3.68
  -2   1   8   25.51    4.29
  -2   1   8   29.92    4.20
  -2  -1   8   26.84    2.72
  -2  -1   8   22.86    4.12
  -2   1   7  886.53   15.97
  -2  -1   7  854.27   14.00
   2   1  -7  883.46   17.48
   2   1  -7  894.85   16.57
   2  -1  -7  871.91   14.68
  -2  -1   7  847.86   15.67
  -2  -1   7  874.93   13.76
  -2   1   7  882.03   18.03
  -2  -1   7  864.00   17.46
  -2   1   7  886.86   17.66
  -2  -1   6  872.96   13.21
  -2   1   6  877.85   15.18
   2   1  -6  861.71   15.76
   2   1  -6  899.70   15.70
  -2  -1   6  865.79   14.60
  -2  -1   6  902.75   16.59
  -2  -1   6  881.01   13.53
  -2   1   6  888.42   16.62
  -2   1   6  882.29   16.97
  -2  -1   5  892.59   12.59
  -2   1   5  915.37   14.79
   2   1  -5  916.87   15.47
   2   1  -5  919.22   10.25
  -2  -1   5  919.08   13.76
  -2   1   5  904.93   16.12
  -2  -1   5  903.59   13.56
  -2   1   5  912.33   15.83
  -2  -1   5  916.32   15.61
   2  -1  -4  777.64   12.03
   2   1  -4  798.35   13.49
   2   1  -4  806.42    9.70
   2   1  -4  783.29    8.26
  -2  -1   4  764.49   11.47
  -2   1   4  796.43   13.48
  -2   1   4  778.52   13.70
  -2  -1   4  804.37   13.37
  -2  -1   4  777.38   12.24
   2   1  -3    1.76    0.69
   2  -1  -3    1.41    1.69
  -2  -1   3    0.39    1.56
  -2  -1   3    0.97    1.20
  -2   1   3    1.66    1.30
   2  -1  -3    0.62    0.82
  -2  -1   3    1.69    1.96
  -2   1   3    2.04    1.80
   2  -1  -2 1033.01   13.71
   2   1  -2 1055.36    8.78
  -2   1   2 1066.35   12.58
  -2   1   2 1061.90   13.81
  -2  -1   2 1056.85   10.27
  -2  -1   2 1054.75   15.38
   2  -1  -2 1069.33   10.73
  -2   1   2 1057.91   13.84
   2   1  -1   38.96    1.44
   2  -1  -1   39.95    3.34
   2  -1  -1   39.80    2.74
  -2   1   1   44.15    2.48
  -2   1   1   41.78    2.86
  -2   1   1   39.39    2.86
  -2  -1   1   38.31    3.21
   2  -1   0  295.38    6.94
  -2   1   0  290.16    6.02
  -2   1   0  274.60    6.53
  -2   1   0  288.61    6.11
  -2  -1   0  279.50    7.21
   2  -1   1   23.61    2.54
  -2   1  -1   23.02    2.37
  -2  -1  -1   27.09    2.42
   2  -1   1   27.35    1.61
  -2  -1  -1   27.94    2.47
  -2  -1  -1   23.08    2.71
  -2   1  -1   26.11    2.12
   2   1   2  778.08   11.09
   2  -1   2  758.69   11.00
   2  -1   2  774.25    9.37
  -2  -1  -2  771.91   11.37
  -2  -1  -2  756.21   12.57
  -2   1  -2  792.67   10.35
  -2  -1  -2  772.93   10.87
   2   1   3  632.51   10.32
  -2  -1  -3  653.35   11.89
  -2   1  -3  653.26    9.60
  -2  -1  -3  651.63   10.23
   2   1   3  634.60    9.22
  -2   1  -4  270.16    5.41
  -2  -1  -4  267.81    7.99
  -2   1  -4  266.92    6.29
  -2  -1  -4  273.62    6.62
   2  -1   4  280.26    6.29
  -2   1  -4  277.28    7.16
   2   1   4  274.75    6.27
   2   1   4  275.78    6.96
  -2   1  -5   38.82    2.04
  -2  -1  -5   41.63    3.94
   2   1   5   40.22    2.39
  -2   1  -5   39.30    2.92
   2  -1   5   41.09    3.11
  -2   1  -5   37.20    3.45
   2  -1   5   36.16    3.18
   2   1   5   43.87    3.34
   2   1   6  970.84   12.64
  -2   1  -6  992.53    9.68
  -2   1  -6  979.67   14.46
  -2  -1  -6  996.29   17.21
   2  -1   6  965.23   14.84
   2   1   6  988.79   15.59
   2  -1   6  973.90   16.19
  -2   1  -6  980.97   15.02
  -2   1  -7  189.62    6.52
  -2  -1  -7  186.41    7.73
   2   1   7  182.57    5.68
   2  -1   7  176.16    6.76
  -2   1  -7  176.09    6.44
   2   1   7  184.01    6.99
  -2  -1  -7  163.72    3.64
   2  -1   7  182.93    6.96
   2   1   8  475.73   10.05
  -2  -1  -8  496.97   13.08
  -2   1  -8  486.83   11.20
   2  -1   8  480.77   11.87
  -2  -1  -8  445.59    6.99
  -2   1  -8  494.91   11.07
   2  -1   8  476.87   11.78
   2   1   8  495.53   12.14
  -2   1  -9   85.32    5.36
  -2  -1  -9   88.38    6.40
   2   1   9   88.50    4.75
   2  -1   9   88.53    5.70
   2   1   9   85.58    5.73
  -2  -1  -9   83.00    3.26
  -2   1  -9   96.79    5.33
   2  -1   9   84.87    5.59
  -2  -1 -10   40.38    4.90
   2   1  10   41.65    3.71
  -2   1 -10   37.42    4.12
   2  -1  10   40.15    4.61
  -2  -1 -10   40.07    2.49
  -2   1 -10   45.61    4.09
   2  -1  10   39.75    4.52
   2   1  10   44.92    4.71
   2   1  11  706.18   14.86
  -2   1 -11  689.95   15.83
  -2  -1 -11  706.13   18.03
   2  -1  11  718.39   17.43
  -2   1 -11  687.52   15.31
   2  -1  11  683.08   16.69
  -2   1 -12    5.27    2.53
   2   1  12    4.32    2.35
  -2  -1 -12    5.93    2.92
   2  -1  12    3.02    2.65
   2  -1  12    6.44    3.42
  -2   1 -12    4.15    2.28
   2   1  13   10.61    2.68
  -2  -1 -13   10.84    3.74
  -2   1 -13   13.48    3.20
   2  -1  13   14.78    3.62
  -2   1 -13   11.45    2.94
  -2  -1 -14  331.69   13.90
   2   1  14  333.67   11.67
  -2   1 -14  342.97   12.60
   2  -1  14  332.32   13.56
  -2   1 -14  309.76   10.98
   2   1  15   44.17    4.62
  -2  -1 -15   50.02    6.00
  -2   1 -15   46.25    5.00
   2  -1  15   46.11    5.92
  -2   1 -16   23.58    4.05
  -2  -1 -16   14.51    3.72
   2  -1  16   13.13    3.56
   2   1  17   88.01    4.41
   2   1  17   89.63    8.10
   2  -1  17   96.62    8.33
  -2  -1 -17   84.18    4.67
  -2   1 -17   88.94    4.77
  -2  -1 -17   89.31    4.79
  -2  -1 -17   89.60    8.28
  -2   1 -17   90.23    7.27
  -2  -1 -18   22.01    4.67
  -2   1 -18   10.95    3.56
   2   1  18   16.96    2.92
   2   1  18   18.01    4.37
   2  -1  18   15.10    4.38
  -2  -1 -18   14.48    2.23
  -2   1 -18   18.14    2.67
  -2  -1 -18   14.83    2.62
  -2   1 -18   16.71    2.84
  -2  -1 -18   15.54    2.74
   2   1  19   38.22    3.80
   2  -1  19   34.68    5.43
   2   1  19   36.80    5.41
  -2  -1 -19   39.76    3.43
  -2  -1 -19   37.36    3.87
  -2   1 -19   40.68    3.46
  -2  -1 -19   39.55    5.73
  -2   1 -19   37.15    5.05
  -2   1 -19   42.03    3.82
  -2  -1 -19   40.96    3.86
   2  -1  20   45.32    4.25
   2   1  20   47.87    4.27
   2   1  20   33.85    5.32
   2  -1  20   40.17    5.71
  -2   1 -20   43.15    3.70
  -2  -1 -20   41.45    4.14
  -2  -1 -20   47.41    3.69
  -2   1 -20   37.81    3.88
  -2  -1 -20   43.66    4.06
  -2  -1 -20   51.74    6.03
  -2  -1 -21   60.78    4.73
  -2   1 -21   62.72    4.26
  -2  -1 -21   62.14    4.76
  -2   1 -21   66.51    4.88
   2   1  21   67.04    4.89
   2  -1  21   64.14    4.80
  -2   1 -22    5.78    2.43
  -2   1 -22    7.32    3.01
  -2  -1 -22    5.39    2.78
  -2  -1 -22    3.43    2.55
  -2   1 -22    0.05    2.56
   2  -1  22    7.83    3.30
   2   1  22    4.02    3.09
  -2   1 -23   14.68    2.87
  -2  -1 -23   12.56    3.32
  -2   1 -23   17.67    3.49
  -2  -1 -23   14.36    3.25
  -2   1 -23   10.83    2.83
   2  -1  23   10.94    3.38
   2   1  23   15.24    3.52
  -2  -1 -24   55.22    4.54
  -2   1 -24   52.05    4.50
   2   1  24   55.79    4.66
   2  -1  24   54.56    4.61
  -2  -1 -24   53.36    4.71
  -2   1 -24   53.46    4.67
  -2   1 -25    2.09    2.67
  -2  -1 -25    1.51    2.51
  -2   1 -25   -2.79    2.43
  -2  -1 -25   -0.78    2.31
   2   1  25   -0.85    2.91
   2  -1  25    1.50    3.05
  -2  -1 -26    4.96    2.49
  -2  -1 -26    6.16    2.63
  -2   1 -26    4.61    2.61
  -2   1 -26    7.28    2.37
   2   1  26    7.64    3.10
   2  -1  26    8.22    3.01
  -2  -1 -27    7.94    2.27
  -2  -1 -27   10.46    2.66
  -2   1 -27   11.77    2.61
  -2   1 -27    8.43    2.21
   2   1  27   13.05    2.94
   2  -1  27   11.31    2.71
  -2   1 -28   13.69    2.10
  -2  -1 -28   17.85    2.22
   2  -1  28   16.13    2.58
   2   1  28   17.12    2.61
   2  -1  28   18.38    2.02
   2   1  28   20.19    2.30
  -2   1 -28   17.69    2.59
  -2   1 -29    1.35    1.25
  -2  -1 -29    2.33    1.36
   2  -1  29    1.40    1.67
   2   1  29    0.62    1.70
   2   1  29    0.74    1.22
   2  -1  29    0.31    0.99
  -2   1 -29    1.78    1.56
   2  -1  30    4.29    1.19
  -2  -1 -30    1.28    0.80
   2   1  30    2.00    0.87
  -2  -1 -30    1.88    0.81
  -2   2  30    0.30    0.72
  -2   2  29    4.49    1.26
  -2  -2  29    0.91    0.82
   2   2 -29    3.28    1.41
  -2  -2  29    0.92    1.24
  -2   2  29    3.02    1.23
   2  -2 -29    2.87    1.16
  -2  -2  28   23.63    1.98
  -2   2  28   24.52    2.31
  -2  -2  28   19.52    2.27
   2   2 -28   16.90    2.19
  -2   2  28   20.97    2.21
   2  -2 -28   20.84    2.15
  -2  -2  27    7.89    1.70
   2   2 -27    9.88    2.26
  -2   2  27    7.84    1.73
  -2   2  27    8.06    2.14
   2  -2 -27    5.84    1.99
  -2  -2  26    4.38    1.62
   2  -2 -26    3.46    2.04
  -2   2  26    5.61    1.93
   2   2 -26    4.31    2.10
  -2   2  26    2.61    2.22
   2  -2 -25   11.48    2.39
  -2   2  25   17.42    2.80
  -2   2  25   14.58    2.86
  -2  -2  25   12.75    2.77
  -2   2  24   10.20    2.69
  -2   2  24    8.28    3.16
  -2  -2  24   11.44    2.76
  -2   2  24    8.56    2.28
   2  -2 -24    5.88    2.12
   2   2 -24    7.20    2.05
  -2   2  23    1.45    2.22
  -2  -2  23    1.86    2.50
  -2   2  23    4.87    3.26
   2  -2 -23    2.92    2.28
  -2   2  23    2.23    2.00
   2   2 -23    2.24    1.81
  -2   2  23    2.12    1.51
  -2   2  22   -0.33    3.11
  -2  -2  22    6.94    2.61
  -2   2  22    6.65    3.16
  -2   2  22    6.12    2.59
   2  -2 -22    0.53    2.00
  -2   2  22    4.69    2.15
   2   2 -22    4.21    1.92
  -2   2  21   40.18    6.27
  -2  -2  21   46.03    3.76
  -2   2  21   48.49    4.51
  -2   2  21   52.54    4.36
   2  -2 -21   44.27    3.89
  -2  -2  21   47.54    3.25
  -2   2  21   54.57    3.83
   2   2 -21   46.39    3.41
   2   2 -20    1.61    1.64
   2   2 -20   -1.31    3.14
  -2   2  20    0.33    3.44
  -2  -2  20   -0.33    2.31
  -2   2  20    2.01    2.82
  -2   2  20   -0.85    2.09
  -2   2  20   -1.01    2.77
   2  -2 -20   -1.74    2.07
  -2  -2  20    0.09    1.83
  -2  -2  20    1.47    2.11
  -2  -2  20   -1.13    2.88
  -2   2  20   -3.97    3.20
   2   2 -19   38.20    2.86
  -2   2  19   35.93    6.09
   2  -2 -19   44.74    5.24
   2   2 -19   43.05    6.05
  -2   2  19   35.52    3.91
  -2  -2  19   35.45    3.14
  -2   2  19   39.52    3.95
  -2   2  19   34.53    6.65
   2  -2 -19   35.99    3.22
  -2  -2  19   34.60    2.89
  -2  -2  19   33.56    5.29
  -2  -2  19   38.30    6.06
  -2  -2  18    3.70    2.11
  -2   2  18   -1.42    2.32
  -2   2  18    5.19    3.69
   2   2 -18    4.01    3.45
   2  -2 -18   -1.97    2.37
  -2   2  18    1.76    2.13
  -2   2  18    3.48    3.03
   2  -2 -18   -1.27    1.84
  -2  -2  18   -3.32    1.93
  -2  -2  18   -1.14    3.33
  -2   2  17   89.73    4.54
  -2   2  17   94.87    9.15
   2  -2 -17   85.09    7.17
   2   2 -17   86.56    8.27
  -2   2  17   91.07    8.67
  -2  -2  17   90.61    4.39
  -2  -2  17   94.69    8.81
  -2   2  16   14.87    4.89
   2   2 -16   10.64    3.84
   2  -2 -16   15.99    4.03
  -2  -2  16    9.75    3.01
  -2  -2  16    6.88    3.65
  -2   2  16    6.59    3.99
  -2  -2  15    1.50    1.96
  -2   2  15   -1.17    3.17
   2  -2 -15   11.45    4.00
   2  -2 -15    0.70    2.69
   2   2 -15    1.61    3.17
  -2  -2  15    0.75    2.95
  -2   2  15   -1.60    3.87
  -2   2  14  133.72    9.37
  -2  -2  14  129.92    7.49
   2   2 -14  149.43    9.76
   2  -2 -14  139.24    8.53
   2  -2 -14  138.94    8.32
  -2  -2  14  145.13    9.56
  -2   2  14  138.13   10.28
  -2  -2  13    9.89    2.63
   2  -2 -13    7.55    2.88
  -2   2  13    7.88    3.52
   2  -2 -13    5.39    2.82
   2   2 -13    7.88    3.42
  -2  -2  13    9.01    3.42
  -2   2  13    8.30    3.89
  -2   2  12   53.07    5.87
   2  -2 -12   47.94    4.92
   2  -2 -12   58.41    5.38
   2   2 -12   61.78    6.23
  -2  -2  12   55.00    4.48
  -2  -2  12   57.61    5.97
  -2   2  12   55.81    6.67
  -2  -2  11    5.00    2.22
  -2   2  11   11.16    3.52
   2  -2 -11    5.94    2.53
   2  -2 -11    6.13    2.96
   2   2 -11    8.43    3.57
  -2  -2  11    5.21    3.30
  -2   2  11    8.44    4.17
  -2   2  10  102.61    6.99
  -2  -2  10   93.97    5.10
   2  -2 -10  102.34    6.60
   2   2 -10  104.08    7.09
   2   2 -10   84.18    7.04
   2  -2 -10  107.86    6.56
  -2  -2  10  103.18    7.11
  -2   2  10   93.00    7.38
  -2   2  10   94.69    7.65
  -2  -2   9   12.58    2.22
  -2   2   9   15.53    3.61
   2   2  -9   11.50    3.68
   2  -2  -9   16.31    3.30
   2   2  -9   21.75    4.21
   2  -2  -9   13.89    3.09
  -2  -2   9   16.37    3.82
  -2   2   9   15.93    4.02
  -2   2   9   17.95    4.52
  -2   2   8  723.00   16.10
   2  -2  -8  748.38   16.28
  -2  -2   8  720.63   12.02
   2  -2  -8  732.93   15.30
   2   2  -8  721.64   16.31
  -2  -2   8  723.86   15.91
  -2   2   8  724.84   17.79
  -2   2   8  723.08   17.97
  -2   2   7   66.80    4.95
   2  -2  -7   69.48    5.31
   2   2  -7   64.55    5.30
  -2  -2   7   65.56    3.39
   2   2  -7   76.22    5.31
  -2  -2   7   69.83    5.15
  -2   2   7   71.73    6.18
  -2   2   7   71.61    5.82
  -2   2   6   21.94    3.25
  -2  -2   6   29.33    2.27
   2  -2  -6   23.87    3.73
   2   2  -6   30.62    3.86
   2   2  -6   26.68    3.69
  -2  -2   6   22.17    3.01
  -2  -2   6   27.42    3.59
  -2   2   6   26.30    3.92
  -2   2   5   28.91    3.20
   2  -2  -5   31.39    3.87
   2   2  -5   26.12    3.52
   2  -2  -5   30.36    3.31
   2   2  -5   25.26    3.28
  -2  -2   5   25.30    3.12
  -2  -2   5   25.33    2.97
  -2   2   5   32.42    3.72
   2  -2  -4  119.63    5.42
   2   2  -4  112.03    5.87
   2   2  -4  110.74    4.26
   2   2  -4  121.78    5.46
   2  -2  -4  128.00    6.20
  -2   2   4  126.21    3.70
  -2  -2   4  127.40    4.74
   2  -2  -4  114.64    4.23
  -2   2   4  123.94    6.02
   2  -2  -3  414.62    9.53
   2   2  -3  397.99    8.22
   2   2  -3  407.52    8.93
  -2   2   3  426.87    6.42
  -2   2   3  416.67    8.16
  -2  -2   3  400.39    7.86
  -2  -2   3  403.34   10.08
   2  -2  -3  404.28    7.82
   2   2  -2   -1.09    2.41
   2  -2  -2    3.18    2.06
   2   2  -2    2.47    2.02
  -2   2   2    3.38    1.02
  -2   2   2    2.34    1.59
  -2  -2   2    2.66    1.41
  -2  -2   2    3.91    2.48
   2  -2  -1    0.24    1.87
   2   2  -1   -0.35    1.75
  -2   2   1   -0.26    1.67
  -2   2   1    2.69    2.30
  -2  -2   1   -0.02    2.22
  -2  -2   1    0.58    0.83
   2   2   0  120.72    3.57
   2  -2   0  136.71    5.42
  -2   2   0  126.67    5.41
  -2  -2   0  125.16    3.50
  -2  -2   0  115.20    5.35
   2   2   1   62.84    2.23
  -2  -2  -1   64.03    4.21
  -2  -2  -1   64.09    3.92
  -2   2  -1   66.65    4.18
   2  -2   1   71.80    3.21
   2   2   2  196.13    3.84
   2   2   2  198.34    4.88
  -2   2  -2  200.82    4.08
  -2  -2  -2  185.10    6.82
   2  -2   2  207.00    6.48
   2   2   2  196.87    4.87
  -2  -2  -2  182.28    6.49
  -2   2  -2  194.98    6.77
   2  -2   2  195.01    5.33
   2  -2   3  106.76    5.12
   2   2   3   98.01    3.60
  -2   2  -3  113.45    5.67
   2   2   3  102.08    2.91
   2   2   3  107.44    4.13
   2  -2   3  104.50    4.36
  -2   2  -3  103.61    3.03
  -2  -2  -3  105.82    5.44
   2   2   3   96.40    3.36
   2  -2   4  170.74    6.60
  -2   2  -4  175.06    4.20
   2   2   4  175.61    4.84
  -2  -2  -4  175.76    7.12
  -2  -2  -4  180.53    5.05
   2  -2   4  174.95    5.85
   2  -2   4  176.56    6.35
  -2   2  -4  189.26    7.14
   2   2   4  178.49    5.67
   2   2   5  692.74   10.94
  -2  -2  -5  687.29   14.59
  -2   2  -5  695.50    9.74
   2  -2   5  673.17   12.66
  -2  -2  -5  687.34   10.36
  -2   2  -5  677.40   13.70
   2  -2   5  684.37   13.35
   2   2   5  697.84   12.12
  -2   2  -6   34.87    2.54
   2   2   6   38.55    3.05
  -2  -2  -6   37.52    4.14
  -2  -2  -6   37.05    2.56
   2  -2   6   42.33    3.74
  -2   2  -6   36.42    4.08
   2  -2   6   39.43    3.69
   2   2   6   40.98    3.67
  -2   2  -7  275.24    6.99
  -2   2  -7  282.23    4.43
  -2  -2  -7  282.47   10.17
  -2  -2  -7  283.81    6.59
   2  -2   7  277.25    8.88
  -2   2  -7  281.86    9.41
   2   2   7  267.85    8.58
   2  -2   7  277.31    8.51
   2   2   8    2.60    1.94
  -2   2  -8    0.74    1.64
  -2  -2  -8    3.16    3.03
   2  -2   8    2.69    2.66
  -2  -2  -8    0.88    1.07
   2   2   8    2.67    2.69
   2  -2   8    0.19    2.29
  -2   2  -8    1.48    2.58
   2   2   9   -1.83    2.30
  -2  -2  -9    1.15    2.85
  -2   2  -9   -0.40    1.70
  -2  -2  -9    0.51    1.16
   2  -2   9    0.06    2.63
   2  -2   9    1.16    2.40
  -2   2  -9    0.04    2.62
  -2  -2 -10  254.05   10.87
  -2   2 -10  235.88    8.22
   2   2  10  247.33    8.96
   2  -2  10  250.70   10.03
  -2  -2 -10  249.72    6.58
  -2   2 -10  232.20    9.51
   2  -2  10  225.71    9.02
  -2   2 -11    0.56    1.79
   2   2  11    2.20    2.17
  -2  -2 -11    2.62    3.41
   2  -2  11    0.92    2.56
  -2  -2 -11   -0.64    1.09
  -2   2 -11    2.53    2.59
   2  -2  11    2.74    2.83
   2   2  12  258.41    9.90
  -2  -2 -12  258.10   11.88
  -2   2 -12  270.47    9.72
   2  -2  12  274.68   11.43
  -2   2 -12  270.21   10.86
   2  -2  12  260.89   10.62
  -2   2 -13  523.89   14.28
   2   2  13  528.60   14.69
  -2  -2 -13  532.66   17.75
   2  -2  13  531.74   16.71
  -2   2 -13  527.07   15.48
  -2   2 -14  105.36    6.72
  -2  -2 -14   82.66    7.57
   2   2  14   99.15    6.73
   2  -2  14   92.28    7.55
  -2   2 -14   89.36    6.84
  -2  -2 -15   12.73    3.66
  -2   2 -15   11.10    2.98
   2   2  15   11.00    2.98
   2  -2  15   15.79    4.28
  -2   2 -15   11.65    3.33
  -2  -2 -16   15.16    4.26
  -2   2 -16   13.40    2.84
  -2   2 -16   10.29    3.39
   2  -2  16    8.56    3.61
  -2  -2 -17   13.71    3.96
  -2   2 -17    8.76    2.33
   2   2  17   15.98    2.59
   2  -2  17    6.69    3.00
  -2   2 -17   16.22    2.38
  -2  -2 -17   12.82    2.38
  -2  -2 -17   13.90    2.55
  -2  -2 -18   23.03    4.70
   2   2  18   21.90    3.06
   2  -2  18   28.94    4.91
  -2   2 -18   27.54    3.07
  -2  -2 -18   18.52    3.02
  -2   2 -18   23.96    2.43
  -2  -2 -18   24.27    3.17
  -2   2 -18   25.02    3.38
  -2  -2 -19   12.08    4.02
   2   2  19    9.20    2.92
   2  -2  19    9.45    3.62
  -2   2 -19    9.08    2.51
  -2  -2 -19    7.15    2.53
  -2  -2 -19    7.18    2.50
  -2   2 -19    8.08    2.55
   2   2  20   51.38    4.28
   2  -2  20   57.04    4.68
   2  -2  20   50.32    6.21
   2   2  20   48.59    6.37
   2  -2  20   41.35    5.92
  -2   2 -20   51.42    3.94
  -2  -2 -20   42.87    4.31
  -2  -2 -20   51.26    4.32
  -2   2 -20   49.45    4.43
  -2  -2 -20   50.84    6.51
  -2   2 -21    0.14    2.28
   2  -2  21    1.60    2.93
   2   2  21    1.11    2.82
  -2  -2 -21    1.13    2.42
  -2   2 -21    3.30    2.57
  -2  -2 -21   -0.52    2.54
  -2  -2 -22   58.34    4.59
  -2   2 -22   54.02    4.04
   2   2  22   58.30    4.60
   2  -2  22   53.99    4.65
  -2   2 -22   54.79    4.90
  -2  -2 -22   60.45    4.94
  -2   2 -23    7.89    2.38
   2  -2  23   11.49    3.32
   2   2  23    6.70    2.98
  -2   2 -23   10.95    2.83
  -2  -2 -23    8.40    2.68
  -2   2 -23    5.93    2.97
  -2  -2 -23    9.68    3.04
  -2   2 -24    3.77    2.01
  -2  -2 -24    5.35    2.71
   2   2  24    2.67    2.94
   2  -2  24    4.03    3.12
  -2   2 -24    4.30    2.55
  -2   2 -24    3.15    2.73
  -2  -2 -24    3.59    2.87
  -2  -2 -25    4.96    2.41
   2  -2  25    6.22    3.02
   2   2  25   10.67    3.23
  -2   2 -25    3.46    2.23
  -2  -2 -25    5.39    2.62
  -2   2 -25    3.01    2.77
  -2   2 -26   61.50    3.95
  -2  -2 -26   66.46    4.39
   2  -2  26   65.82    4.30
   2   2  26   65.56    4.45
  -2  -2 -26   70.66    4.48
  -2   2 -26   67.11    4.48
  -2  -2 -27    0.62    1.93
   2  -2  27    1.31    2.31
   2   2  27    3.63    2.35
  -2   2 -27    0.08    1.65
  -2   2 -27    1.23    2.09
  -2   2 -28    1.34    1.77
  -2  -2 -28   -0.94    1.59
   2   2  28    0.13    2.06
   2  -2  28   -1.85    1.90
  -2   2 -28   -0.97    1.45
   2   2  28    2.63    1.67
   2  -2  28    1.61    1.11
   2   2  29   -0.51    1.59
   2  -2  29    2.72    1.50
  -2  -2 -29    1.23    1.25
  -2   2 -29    1.28    1.06
  -2   2 -29    0.26    1.39
   2   2  29    1.81    1.31
   2  -3 -29   14.47    1.22
  -2   3  29   14.35    1.53
   2   3 -29   14.82    1.70
  -2  -3  29   13.30    1.59
  -2   3  29   15.95    1.60
   2  -3 -28    9.09    1.52
  -2  -3  28    8.28    1.10
  -2   3  28    7.87    1.54
   2   3 -28    7.22    1.76
  -2  -3  28    8.70    1.93
  -2   3  28    7.72    1.73
   2  -3 -27    2.04    1.57
  -2  -3  27    2.20    1.15
   2   3 -27    5.67    2.02
  -2   3  27    3.25    1.80
   2  -3 -26    3.44    1.91
  -2  -3  26    2.14    1.45
  -2  -3  26    3.57    1.72
  -2   3  26    1.90    2.05
   2   3 -25    0.38    1.69
  -2   3  25    2.80    1.27
   2  -3 -25    2.40    1.91
  -2  -3  25    0.64    1.47
  -2   3  25    2.00    1.98
  -2   3  25    2.86    2.41
  -2   3  24   16.77    2.91
   2  -3 -24   15.67    2.63
  -2   3  24   15.58    2.46
   2   3 -24   10.00    2.10
  -2   3  24   12.68    2.04
  -2   3  23    6.37    2.63
   2   3 -23    5.67    2.10
   2  -3 -23    5.39    2.33
  -2   3  23    7.03    2.27
  -2   3  23    7.38    3.19
  -2   3  22   18.23    3.69
  -2   3  22    9.17    3.57
  -2   3  22   15.64    2.99
  -2   3  22   11.45    2.56
   2  -3 -22   12.04    2.50
  -2  -3  22   15.10    2.23
   2   3 -22   17.30    2.68
  -2   3  21    6.57    3.07
  -2   3  21    7.74    3.61
  -2   3  21   11.04    2.84
  -2   3  21   12.69    2.57
   2  -3 -21    9.73    2.45
  -2  -3  21   14.60    2.47
   2   3 -21    9.50    2.11
   2   3 -20    0.63    1.88
  -2   3  20    3.99    3.42
   2   3 -20   13.30    4.19
  -2   3  20    2.25    2.83
  -2   3  20    2.20    2.40
  -2   3  20   -5.71    3.69
   2  -3 -20    3.95    2.08
  -2   3  20    0.01    2.09
  -2  -3  20   -0.25    1.98
  -2  -3  20   -6.76    2.95
   2   3 -19   41.45    3.07
  -2   3  19   35.07    6.20
   2   3 -19   34.62    5.95
  -2   3  19   33.72    3.76
  -2   3  19   38.29    3.62
  -2   3  19   39.65    6.70
   2  -3 -19   33.79    3.28
  -2  -3  19   35.88    3.03
  -2   3  19   35.50    3.22
  -2  -3  19   23.64    4.25
   2   3 -18   48.74    3.15
  -2  -3  18   51.33    3.90
   2   3 -18   46.02    6.23
  -2   3  18   34.93    6.07
   2  -3 -18   39.86    5.05
  -2   3  18   41.99    3.83
  -2   3  18   60.38    7.81
  -2   3  18   42.34    3.83
   2  -3 -18   41.91    3.31
  -2   3  18   51.63    3.47
  -2  -3  18   53.32    6.89
  -2  -3  18   42.02    5.79
  -2  -3  17    7.82    2.50
  -2   3  17    6.66    2.39
  -2   3  17    7.11    3.46
   2  -3 -17   10.33    3.47
   2   3 -17   13.36    4.15
  -2   3  17   10.63    2.26
   2  -3 -17    4.65    1.69
  -2  -3  17   -0.63    2.62
  -2  -3  17    7.24    3.64
  -2   3  17    9.22    2.26
  -2   3  17    5.70    3.72
  -2   3  16  160.24   11.31
   2  -3 -16  169.05    9.61
   2   3 -16  176.45   11.32
  -2  -3  16  148.04   10.08
  -2  -3  16  159.49   11.26
  -2   3  16  168.35   11.84
  -2   3  15   64.56    7.26
   2  -3 -15   63.68    6.12
   2   3 -15   70.45    7.35
  -2  -3  15   57.45    6.39
  -2  -3  15   60.66    6.94
  -2   3  15   63.69    7.64
  -2   3  14   60.37    7.02
   2  -3 -14   55.94    6.13
   2   3 -14   56.00    6.43
  -2  -3  14   62.67    6.50
  -2  -3  14   60.32    6.79
  -2   3  14   66.01    7.74
  -2   3  13  140.45    9.47
   2   3 -13  145.52    9.63
   2  -3 -13  129.10    8.34
  -2  -3  13  135.29    9.24
  -2  -3  13  128.87    8.69
  -2   3  13  125.84    9.86
  -2   3  12  241.41   11.50
   2  -3 -12  230.53   10.69
   2   3 -12  245.65   11.83
  -2  -3  12  227.77   10.82
  -2  -3  12  234.08   11.49
  -2   3  12  234.42   12.88
  -2   3  12  238.94   12.85
  -2   3  11   56.26    6.17
   2  -3 -11   50.19    5.29
   2   3 -11   46.90    6.29
   2   3 -11   50.07    5.77
  -2  -3  11   56.51    6.02
  -2  -3  11   50.72    5.38
  -2   3  11   51.18    6.43
  -2   3  11   47.29    6.01
  -2   3  10    9.80    3.33
   2  -3 -10   10.03    3.03
   2   3 -10    8.25    3.46
   2   3 -10   13.42    3.78
  -2  -3  10   10.38    3.60
  -2  -3  10    8.16    3.25
  -2   3  10   18.90    5.03
  -2   3  10   11.42    3.93
  -2   3   9  258.95   10.47
   2  -3  -9  255.05   10.15
   2   3  -9  251.44   10.43
   2  -3  -9  249.69   10.24
  -2  -3   9  252.99   10.56
  -2  -3   9  233.89    9.76
  -2   3   9  245.19   11.48
  -2  -3   8   46.44    2.60
  -2   3   8   52.99    5.00
   2   3  -8   52.65    5.42
   2  -3  -8   60.97    5.20
   2  -3  -8   58.20    5.63
  -2  -3   8   52.33    4.91
  -2   3   8   47.32    5.53
  -2   3   7   28.82    3.90
   2  -3  -7   31.32    4.30
   2   3  -7   33.15    4.35
   2   3  -7   37.44    4.41
  -2  -3   7   34.70    4.00
  -2   3   7   36.36    4.77
  -2   3   6   44.71    4.30
   2   3  -6   43.83    4.55
   2   3  -6   38.86    4.31
  -2  -3   6   38.21    3.76
  -2   3   6   44.79    4.86
   2  -3  -6   40.96    3.43
  -2   3   5   -0.12    2.24
   2  -3  -5    2.19    2.34
   2   3  -5    1.02    2.29
   2   3  -5    1.74    2.68
  -2  -3   5    2.78    2.14
  -2   3   5    1.69    0.82
   2  -3  -5    3.16    1.72
  -2   3   5    1.43    2.61
   2  -3  -4   39.42    3.90
   2   3  -4   38.63    4.16
   2   3  -4   39.00    3.73
  -2   3   4   41.24    1.45
  -2   3   4   37.72    2.54
  -2  -3   4   34.93    3.30
   2  -3  -4   41.03    3.18
   2  -3  -3   43.60    3.91
   2   3  -3   48.44    4.14
   2   3  -3   43.87    3.63
  -2  -3   3   46.13    3.84
  -2   3   3   46.13    2.90
  -2  -3   3   44.97    3.41
  -2  -3   3   40.72    4.05
   2  -3  -3   45.56    3.25
   2  -3  -2  244.50    8.22
   2   3  -2  251.94    7.80
   2   3  -2  253.10    7.04
  -2  -3   2  252.25    8.09
  -2   3   2  234.69    8.85
  -2   3   2  245.74    6.74
  -2  -3   2  241.70    8.04
   2  -3  -1  176.06    7.07
   2   3  -1  171.06    6.71
   2   3  -1  179.41    5.52
  -2  -3   1  165.94    6.55
  -2   3   1  172.17    7.25
   2   3  -1  168.83    4.30
  -2  -3   1  168.94    5.00
  -2  -3   1  172.84    6.76
   2  -3   0  114.02    5.67
   2   3   0  109.60    5.61
   2   3   0  105.39    2.63
   2   3   0  105.94    3.97
  -2  -3   0  114.64    4.14
  -2  -3   0  106.14    5.41
  -2  -3   0  100.10    5.10
   2   3   0   99.03    3.00
  -2   3   0  106.91    5.84
  -2  -3  -1   -0.35    2.31
  -2  -3  -1   -0.54    1.38
   2   3   1    0.03    1.16
   2  -3   1   -1.76    2.48
   2   3   1    1.28    1.38
  -2   3  -1   -0.93    2.44
  -2  -3  -1    0.71    1.98
   2  -3   1   -0.10    1.80
   2   3   1    0.09    0.85
   2  -3   2   15.02    2.54
   2   3   2   14.96    1.40
   2   3   2   11.29    1.35
   2   3   2   19.42    2.12
  -2  -3  -2   13.46    2.93
  -2  -3  -2   14.88    2.14
  -2  -3  -2   13.87    2.52
  -2   3  -2   16.08    3.29
   2  -3   2   15.08    2.45
  -2  -3  -3   66.99    4.84
  -2   3  -3   71.32    5.44
   2  -3   3   68.42    4.32
   2   3   3   71.31    3.50
   2  -3   3   68.55    4.38
   2  -3   3   70.34    4.15
  -2  -3  -4   35.37    4.23
   2   3   4   32.09    2.80
   2   3   4   36.06    3.05
   2  -3   4   31.50    3.33
  -2   3  -4   31.06    4.20
   2  -3   4   34.13    3.37
   2   3   5  110.50    5.05
  -2   3  -5  117.49    2.45
  -2  -3  -5  120.81    6.84
   2  -3   5  116.42    5.94
  -2   3  -5  130.75    7.12
   2  -3   5  124.48    6.01
  -2   3  -6    2.59    0.91
   2   3   6    2.59    1.93
  -2  -3  -6    3.05    2.79
  -2   3  -6    4.93    3.39
   2  -3   6    6.01    2.68
   2  -3   6    4.19    2.61
   2   3   7   54.82    4.16
  -2  -3  -7   55.37    5.53
  -2   3  -7   55.86    2.52
  -2   3  -7   58.32    5.37
   2  -3   7   55.75    4.73
  -2   3  -8  346.08    7.04
   2   3   8  338.63   10.25
  -2  -3  -8  342.10   12.38
  -2   3  -8  335.64   11.74
   2  -3   8  325.03    9.68
   2  -3   8  341.64   11.22
  -2   3  -9  388.22    8.20
  -2  -3  -9  401.94   13.76
  -2   3  -9  377.53   12.78
   2  -3   9  376.86   10.88
   2  -3   9  386.39   12.60
   2   3  10   30.57    3.84
  -2   3 -10   27.92    2.60
  -2  -3 -10   32.25    4.81
  -2   3 -10   31.32    4.81
   2  -3  10   28.60    3.76
   2  -3  10   27.68    4.34
  -2  -3 -11  452.40   15.99
  -2   3 -11  451.19   10.29
   2   3  11  459.81   13.70
  -2   3 -11  466.29   14.95
   2  -3  11  434.23   12.94
   2  -3  11  445.57   14.88
   2  -3  11  487.31   15.11
  -2  -3 -12   82.49    7.23
   2   3  12   78.96    6.13
  -2   3 -12   83.08    6.76
   2  -3  12   69.96    5.73
   2  -3  12   85.81    6.70
   2  -3  12   79.14    6.84
  -2  -3 -13   33.47    5.20
   2   3  13   27.63    3.87
  -2   3 -13   33.62    4.94
   2  -3  13   22.30    4.16
   2  -3  13   33.66    5.09
   2   3  14   19.30    3.49
  -2  -3 -14   20.36    4.55
  -2   3 -14   16.38    4.06
   2  -3  14   16.20    3.74
   2  -3  14   19.24    4.17
   2   3  15   82.50    6.51
  -2  -3 -15   88.31    8.24
  -2   3 -15   84.68    7.27
   2  -3  15   87.93    7.74
   2  -3  15   83.91    7.75
  -2  -3 -16   10.84    2.37
  -2   3 -16    7.48    2.86
  -2  -3 -16   12.45    4.64
  -2   3 -16    8.38    2.28
  -2  -3 -16    9.61    2.18
   2  -3  16    8.89    2.97
  -2  -3 -17   19.22    3.00
  -2   3 -17   23.08    2.19
  -2   3 -17   14.72    3.77
   2   3  17   19.19    2.76
   2  -3  17   19.24    4.29
  -2   3 -17   21.77    2.87
  -2  -3 -17   24.55    3.18
  -2  -3 -17   16.46    4.44
  -2   3 -17   21.55    3.16
  -2  -3 -18    4.37    3.32
  -2   3 -18    0.87    2.21
   2   3  18   -0.34    2.35
   2  -3  18    2.13    2.82
  -2   3 -18   -2.32    2.28
  -2  -3 -18    0.13    2.03
  -2  -3 -18   -2.02    2.22
  -2   3 -18    4.14    1.68
  -2  -3 -19   15.49    4.16
   2   3  19    8.81    2.69
   2  -3  19   12.47    3.94
  -2   3 -19   10.45    2.52
  -2  -3 -19   11.52    2.60
  -2   3 -19   13.33    2.03
  -2   3 -19   10.63    2.89
  -2  -3 -19    8.30    2.52
  -2   3 -20    0.07    2.27
  -2  -3 -20    0.35    2.50
  -2   3 -20    2.84    2.69
  -2  -3 -20    2.07    2.36
   2   3  20    0.57    2.58
   2  -3  20    1.69    2.58
  -2   3 -21   28.77    3.35
  -2  -3 -21   29.64    3.87
  -2   3 -21   28.52    3.81
  -2  -3 -21   30.94    3.90
   2  -3  21   27.15    3.51
   2   3  21   29.92    3.63
  -2  -3 -22    6.86    2.78
  -2   3 -22    7.02    2.49
  -2   3 -22    9.01    3.02
  -2  -3 -22    7.24    3.06
   2  -3  22   11.21    3.29
   2   3  22    8.88    2.98
  -2  -3 -23   24.23    3.55
  -2   3 -23   27.15    3.29
  -2  -3 -23   21.31    3.60
  -2   3 -23   28.70    3.70
   2  -3  23   24.58    3.59
   2   3  23   32.07    3.86
  -2   3 -24    9.32    2.36
  -2  -3 -24   12.40    2.93
  -2   3 -24   10.11    3.00
  -2  -3 -24   14.30    3.13
  -2   3 -24    9.41    2.41
   2   3  24   12.03    3.16
   2  -3  24   12.34    3.08
  -2   3 -25   69.67    4.05
  -2   3 -25   70.33    4.36
  -2  -3 -25   71.57    4.79
  -2   3 -25   73.35    4.80
   2  -3  25   83.88    4.67
   2   3  25   75.53    4.64
  -2  -3 -26    0.46    2.11
  -2   3 -26   -1.14    2.37
  -2   3 -26    0.37    1.83
   2  -3  26   -1.21    2.24
   2   3  26   -0.38    2.47
   2   3  27    2.93    2.21
   2  -3  27    4.12    2.13
  -2   3 -27    5.70    2.16
  -2  -3 -27    7.30    2.12
  -2   3 -27    4.86    1.70
   2   3  27    3.73    1.97
   2  -3  28    7.68    1.82
   2   3  28    6.76    1.88
  -2   3 -28   12.75    2.14
  -2  -3 -28    7.09    1.66
  -2   3 -28    6.17    1.44
   2   3  28    9.83    1.76
  -2  -3 -29   17.95    1.33
   2  -3  29   18.40    1.46
  -2  -3 -29   24.62    1.83
  -2   3 -29   23.64    1.51
  -2   3 -29   16.80    1.83
   2   3  29   19.60    1.72
  -2   4  29    2.07    0.78
   2   4 -29    1.55    1.05
  -2  -4  29   -0.26    1.05
  -2   4  29    2.40    1.04
   2  -4 -28    6.63    1.12
  -2   4  28    5.66    1.30
   2   4 -28    1.63    1.37
  -2   4  28    5.74    1.52
   2  -4 -27   10.60    1.69
  -2   4  27    8.21    1.62
  -2  -4  27    9.07    1.54
   2   4 -27    8.55    2.04
  -2   4  27    6.41    1.97
  -2   4  26    7.51    1.47
   2  -4 -26    9.07    1.98
  -2  -4  26    6.92    1.92
  -2   4  26    8.62    2.36
   2  -4 -25    9.22    2.31
  -2  -4  25   10.23    1.56
  -2   4  25   10.18    1.79
   2   4 -25    9.39    1.89
  -2   4  25   11.09    2.63
   2   4 -24    0.93    1.70
  -2   4  24    2.04    1.47
   2  -4 -24    2.11    1.91
  -2  -4  24    3.04    1.51
  -2   4  24    5.56    1.89
  -2   4  24    0.47    2.37
   2   4 -23   26.96    2.94
   2  -4 -23   29.84    3.10
  -2  -4  23   23.04    2.52
  -2   4  23   28.56    2.77
  -2   4  23   25.68    3.45
   2   4 -22   10.30    2.29
  -2  -4  22   13.67    2.12
   2  -4 -22   14.87    2.61
  -2  -4  22   17.56    2.54
  -2   4  22   12.62    2.27
  -2   4  22   16.17    3.08
  -2   4  21   -2.62    4.24
  -2   4  21   -0.40    2.96
  -2   4  21    1.66    2.37
   2  -4 -21    1.57    1.96
  -2   4  21    2.16    2.07
  -2  -4  21   -0.70    1.92
   2   4 -21   -0.51    1.95
  -2   4  20   10.28    2.93
  -2   4  20    0.61    3.45
  -2   4  20    8.12    2.49
   2  -4 -20    5.12    2.12
  -2   4  20    7.64    2.18
  -2  -4  20   16.38    2.74
   2   4 -20    6.91    2.01
  -2  -4  19   26.67    3.30
  -2   4  19   26.05    3.60
   2   4 -19   27.26    5.27
  -2   4  19   23.11    5.44
  -2   4  19   23.80    3.33
   2   4 -19   25.99    2.89
  -2   4  19   27.28    6.28
   2  -4 -19   27.59    3.02
  -2   4  19   27.67    2.95
  -2  -4  19   24.61    4.51
  -2  -4  18   16.71    2.85
  -2   4  18   11.93    2.97
  -2   4  18   13.63    4.60
   2   4 -18   19.81    4.86
  -2   4  18   15.54    2.79
  -2   4  18   14.02    4.63
   2   4 -18   12.86    2.07
  -2   4  18   14.19    2.37
   2  -4 -18   16.04    2.44
  -2  -4  18   16.42    3.82
  -2  -4  17   -2.13    2.18
  -2   4  17   -1.78    2.33
  -2   4  17   -0.34    3.40
   2   4 -17   -7.51    4.34
  -2   4  17    2.37    1.94
  -2   4  17    5.45    3.62
   2   4 -17   -3.06    1.76
   2  -4 -17    1.81    1.78
  -2   4  17   -2.97    2.09
  -2  -4  17   -1.17    2.54
  -2  -4  16   33.37    3.15
   2   4 -16   25.64    5.29
   2  -4 -16   29.39    4.01
  -2   4  16   31.20    5.62
  -2   4  16   26.03    2.70
  -2   4  16   35.49    6.20
  -2   4  16   30.18    3.22
  -2   4  16   31.99    2.82
   2  -4 -16   26.41    2.49
  -2  -4  16   30.36    5.01
  -2   4  15   11.10    3.95
   2   4 -15    9.82    3.50
   2  -4 -15    8.38    3.47
  -2  -4  15   12.53    3.93
  -2   4  15    7.44    3.62
   2   4 -14   16.24    4.33
   2  -4 -14   19.91    4.37
  -2   4  14   19.46    4.70
  -2  -4  14   16.01    3.82
  -2   4  14   14.83    4.83
  -2   4  13  100.05    8.46
   2   4 -13  102.43    8.66
   2  -4 -13   97.56    7.74
  -2  -4  13   89.95    7.76
  -2   4  13   92.69    8.95
  -2   4  13  109.18    9.52
  -2   4  12    8.35    3.51
   2   4 -12   10.24    3.96
   2  -4 -12    8.75    3.13
   2   4 -12    5.52    3.45
  -2  -4  12    5.11    2.77
  -2   4  12    5.56    3.63
  -2   4  12    8.74    3.81
  -2   4  11   -0.59    2.95
   2   4 -11    1.11    3.24
   2  -4 -11    1.99    2.56
   2   4 -11    1.10    3.03
  -2  -4  11    0.26    2.47
  -2   4  11    4.10    3.98
  -2   4  11    0.88    3.14
  -2   4  10   44.45    5.31
   2  -4 -10   47.86    5.40
   2   4 -10   49.83    5.92
  -2  -4  10   47.99    5.24
  -2   4  10   51.29    6.32
  -2   4   9    8.56    3.01
   2   4  -9    9.95    3.61
   2  -4  -9    8.58    3.01
  -2  -4   9    6.92    2.87
  -2   4   9   12.39    3.87
  -2   4   8    3.07    2.86
   2   4  -8    4.56    3.36
  -2  -4   8    5.22    2.88
  -2   4   8    6.61    3.51
   2   4  -7   78.59    6.22
  -2   4   7   80.59    5.96
   2   4  -7   80.82    6.72
  -2  -4   7   80.09    5.85
  -2   4   7   77.98    6.89
  -2   4   6  143.31    7.30
   2   4  -6  129.77    7.89
   2   4  -6  126.96    7.31
  -2  -4   6  139.01    6.88
   2  -4  -6  144.90    6.81
  -2   4   6  141.50    8.57
   2   4  -5    1.19    2.71
   2  -4  -5    0.91    2.51
   2   4  -5    0.19    2.72
  -2  -4   5   -0.79    2.33
   2  -4  -5    1.49    1.88
   2   4  -4   43.25    4.24
   2   4  -4   46.70    4.81
   2  -4  -4   47.24    4.57
  -2  -4   4   49.18    4.42
  -2  -4   4   46.48    4.37
  -2   4   4   43.10    2.81
   2  -4  -4   48.80    3.93
   2  -4  -3   73.50    5.31
   2   4  -3   66.19    4.71
  -2  -4   3   67.78    4.83
  -2   4   3   68.37    3.66
   2  -4  -3   68.38    4.40
  -2  -4   3   67.14    4.83
   2   4  -2   25.67    4.18
   2  -4  -2   23.89    3.50
   2   4  -2   23.20    3.09
  -2   4   2   23.06    4.08
   2   4  -2   20.45    2.41
  -2  -4   2   22.57    3.31
  -2  -4   2   26.42    3.42
   2  -4  -1   76.97    5.45
   2   4  -1   71.44    5.42
  -2  -4   1   71.86    2.01
   2   4  -1   67.99    4.21
  -2  -4   1   72.53    4.05
  -2  -4   1   63.76    4.88
  -2  -4   1   69.19    4.59
  -2   4   1   71.24    5.64
   2   4  -1   67.92    3.55
  -2  -4   0   -0.80    2.34
  -2  -4   0    0.69    1.42
   2  -4   0   -0.33    1.58
   2   4   0    0.98    2.00
   2   4   0    0.54    2.94
   2  -4   0   -0.14    2.42
  -2  -4   0    0.82    0.87
  -2   4   0   -0.26    2.94
  -2  -4   0    0.74    1.82
   2   4   0    0.39    1.29
  -2  -4  -1    0.75    1.63
  -2  -4  -1    1.22    2.37
   2  -4   1    0.89    1.56
   2   4   1   -0.42    2.85
   2  -4   1    0.20    2.39
   2   4   1    0.95    1.56
  -2  -4  -1   -0.14    1.06
  -2   4  -1    1.88    3.03
  -2  -4  -1    0.70    1.85
   2   4   2    1.08    3.07
   2   4   2    2.10    1.38
   2  -4   2    4.03    2.71
  -2  -4  -2    3.06    1.46
   2  -4   2    3.30    2.00
  -2  -4  -2    2.37    2.40
  -2  -4  -2    4.52    1.82
   2  -4   2    4.75    1.91
  -2  -4  -2    2.05    2.00
  -2   4  -2    0.13    2.86
  -2   4  -3   10.80    3.96
  -2  -4  -3   14.11    3.29
  -2  -4  -3   12.73    2.42
   2  -4   3   11.57    2.78
  -2   4  -3   12.61    3.55
   2  -4   3   11.69    3.02
  -2  -4  -3   14.14    2.03
   2  -4   3   13.58    2.51
   2   4   3   11.98    3.32
  -2  -4  -4   72.42    5.46
  -2   4  -4   70.08    6.11
   2  -4   4   75.88    5.10
   2   4   4   74.12    5.74
  -2   4  -4   75.62    6.29
   2  -4   4   73.08    4.82
  -2  -4  -5   61.25    5.41
   2   4   5   58.21    4.54
   2  -4   5   58.62    4.75
   2   4   5   64.16    5.47
   2  -4   5   60.79    4.68
  -2   4  -5   67.26    5.95
   2   4   6  101.68    5.70
  -2  -4  -6  110.73    7.11
   2  -4   6  108.23    6.38
   2  -4   6  100.18    6.15
  -2   4  -6  101.37    7.17
   2   4   7   46.81    4.23
  -2  -4  -7   36.98    5.05
   2  -4   7   44.70    4.73
  -2   4  -7   44.56    5.30
   2   4   8   13.77    2.94
  -2  -4  -8   14.12    4.08
   2  -4   8   12.23    3.33
   2  -4   8   12.78    2.65
  -2   4  -8   15.67    4.03
   2   4   9   21.81    3.61
  -2  -4  -9   19.33    4.02
   2  -4   9   19.32    3.72
  -2   4  -9   24.01    4.72
   2  -4   9   21.62    3.33
  -2  -4 -10    2.10    3.13
   2   4  10    2.24    2.22
   2  -4  10    0.33    2.57
  -2   4 -10    0.45    3.00
   2  -4  10    1.44    2.13
  -2  -4 -11  115.24    8.59
   2  -4  11  107.49    7.81
  -2   4 -11  109.60    8.28
   2  -4  11  110.47    6.64
  -2  -4 -12   17.61    4.57
   2   4  12    8.81    3.06
   2  -4  12    8.02    3.05
   2   4  12    8.43    3.15
  -2   4 -12   13.97    3.88
   2  -4  12   10.81    3.09
   2   4  13   83.79    7.03
  -2  -4 -13   84.09    8.06
   2  -4  13   78.95    7.20
  -2   4 -13   79.28    7.42
   2   4  13   69.12    6.16
  -2  -4 -14    0.24    3.04
   2   4  14    4.36    2.57
   2  -4  14   -1.90    3.09
   2   4  14    2.72    2.83
  -2   4 -14    6.48    3.29
  -2  -4 -15    0.57    3.03
   2   4  15    1.90    2.50
  -2   4 -15    3.82    3.02
   2  -4  15   -0.62    2.66
  -2   4 -16   14.71    4.12
   2   4  16   10.93    2.06
  -2   4 -16   12.11    2.64
  -2  -4 -16   16.86    4.72
  -2   4 -16   10.30    2.34
  -2  -4 -16   13.61    2.73
  -2  -4 -16   10.55    2.33
   2  -4  16    8.31    2.96
  -2   4 -17    8.08    3.84
   2   4  17    0.86    2.25
   2  -4  17    5.45    3.07
  -2   4 -17    1.80    2.16
  -2  -4 -17   -0.09    2.03
  -2  -4 -17    1.32    3.26
  -2   4 -17    2.75    2.37
  -2  -4 -17   -0.64    2.12
  -2   4 -17   -0.62    1.51
   2   4  18    0.80    2.23
   2  -4  18   -3.58    2.52
  -2   4 -18   -2.86    2.29
  -2  -4 -18   -1.30    2.17
  -2  -4 -18   -0.12    2.88
  -2   4 -18   -0.12    2.31
  -2  -4 -18   -0.06    2.33
   2   4  19   15.10    2.85
   2  -4  19   13.50    3.49
  -2   4 -19   16.81    2.97
  -2  -4 -19   17.47    2.95
  -2  -4 -19   14.41    3.00
  -2  -4 -19   14.83    4.26
  -2   4 -19   15.94    3.06
  -2  -4 -20   41.95    4.07
  -2   4 -20   34.93    3.65
  -2   4 -20   37.17    4.07
  -2  -4 -20   31.47    3.78
   2   4  20   36.88    3.51
   2  -4  20   35.52    3.90
  -2   4 -21   11.35    2.60
  -2  -4 -21    9.36    3.11
  -2   4 -21    9.70    3.05
  -2  -4 -21    8.07    2.93
   2   4  21    9.68    2.96
   2  -4  21    8.38    2.80
  -2  -4 -22    0.84    2.30
  -2   4 -22   -1.04    2.37
  -2   4 -22   -2.36    3.02
   2  -4  22    4.02    2.79
   2   4  22    5.99    2.95
  -2   4 -23    0.27    2.17
  -2  -4 -23    1.67    2.63
  -2   4 -23   -0.52    2.63
   2  -4  23    1.12    2.44
   2   4  23    1.18    2.62
  -2   4 -24    1.41    2.18
  -2  -4 -24    2.08    2.38
  -2   4 -24    1.44    2.72
   2  -4  24    1.36    2.52
   2   4  24   -0.04    2.60
  -2  -4 -25    8.81    2.48
  -2   4 -25    5.01    1.93
  -2   4 -25    7.56    2.72
  -2   4 -25    8.82    2.23
   2  -4  25    6.09    2.42
   2   4  25    2.01    2.40
   2   4  26   -0.57    2.30
   2  -4  26   -0.54    2.01
  -2   4 -26    1.51    2.14
  -2   4 -26    0.51    1.60
  -2  -4 -26    0.43    2.04
  -2   4 -26   -0.18    1.69
   2   4  26   -0.95    1.83
   2  -4  27    7.23    1.83
   2   4  27    6.96    2.02
  -2   4 -27    5.15    1.98
  -2  -4 -27    6.26    1.90
  -2   4 -27    9.29    1.73
   2   4  27    7.93    1.93
   2   4  28    0.78    1.34
   2  -4  28    1.36    1.11
  -2  -4 -28   -1.33    0.82
  -2   4 -28   -0.87    1.03
  -2   4 -28   -1.37    1.52
  -2  -4 -28    0.37    1.33
  -2  -4 -29    2.65    0.98
  -2   4 -29    0.94    1.00
   2   4  29    2.20    0.98
  -2   5  28    6.18    1.36
   2   5 -28    4.55    1.35
  -2   5  28    3.64    0.83
  -2   5  27    3.43    1.16
  -2   5  27    7.13    1.73
   2  -5 -27    6.02    1.23
  -2  -5  27    5.32    1.54
  -2   5  27    4.21    0.92
  -2   5  26    8.79    1.72
   2  -5 -26    8.28    1.61
  -2   5  26   11.36    1.58
  -2  -5  26   12.25    2.12
  -2   5  26    8.08    1.97
   2  -5 -25    7.70    1.90
  -2   5  25    7.46    1.69
   2   5 -25    3.65    1.58
  -2   5  25    8.01    2.21
   2  -5 -24    2.88    1.72
   2   5 -24    2.42    1.87
  -2   5  24    1.88    2.30
   2  -5 -23    5.93    1.95
   2   5 -23    6.59    2.10
  -2  -5  23    3.50    1.84
  -2   5  23    4.24    2.35
   2  -5 -22   11.05    2.27
   2   5 -22    7.18    2.13
  -2  -5  22    5.46    2.02
  -2   5  22    8.55    2.70
   2  -5 -21    2.30    1.75
   2   5 -21    1.26    1.90
  -2  -5  21    1.54    2.01
  -2   5  21    2.18    1.99
  -2   5  21    2.59    2.22
   2   5 -20   21.85    2.83
  -2   5  20   20.31    3.13
  -2   5  20   17.23    4.68
   2  -5 -20   22.82    2.98
  -2   5  20   24.49    2.72
  -2  -5  20   21.85    3.18
  -2   5  19   25.59    3.35
   2   5 -19   28.18    2.95
  -2   5  19   22.20    4.90
   2  -5 -19   25.98    2.86
  -2   5  19   31.08    2.92
  -2  -5  19   28.87    3.54
  -2  -5  18    0.67    2.35
   2   5 -18    5.95    3.29
  -2   5  18   -0.47    3.30
  -2   5  18    1.33    2.13
  -2   5  18    7.83    4.53
   2   5 -18   -1.78    1.92
   2  -5 -18   -0.40    1.72
  -2   5  18    1.97    1.98
  -2  -5  18    4.14    2.67
  -2  -5  17   46.58    3.84
   2   5 -17   49.35    3.42
  -2   5  17   41.86    6.43
   2   5 -17   49.43    7.02
  -2   5  17   43.65    3.62
  -2   5  17   53.08    7.45
  -2   5  17   41.03    3.64
   2  -5 -17   39.30    3.21
  -2   5  17   46.99    3.25
  -2  -5  17   28.87    4.73
  -2  -5  16   -1.87    2.18
  -2   5  16   -2.24    3.35
   2   5 -16    3.68    3.71
  -2   5  16   -0.49    2.49
  -2   5  16    2.10    2.00
  -2   5  16   -0.52    3.48
   2   5 -16   -1.89    1.94
   2  -5 -16   -2.20    1.53
  -2   5  16    0.62    1.78
  -2  -5  16    0.04    2.16
  -2  -5  15   13.04    2.55
  -2   5  15   12.38    4.02
   2   5 -15   12.39    4.61
   2  -5 -15   14.67    4.20
  -2   5  15    9.66    4.64
  -2   5  15   14.65    2.40
   2   5 -15   11.73    2.02
  -2   5  15   11.54    2.27
  -2   5  15    9.64    2.03
  -2  -5  15    9.13    3.31
  -2   5  14   31.62    5.58
   2   5 -14   28.29    5.65
   2  -5 -14   22.40    4.40
  -2  -5  14   19.84    4.17
  -2   5  14   17.19    4.68
  -2   5  14   21.55    5.18
  -2   5  13    8.84    3.61
   2   5 -13   11.71    4.62
   2  -5 -13    8.37    3.20
   2   5 -13   13.30    4.34
  -2  -5  13    8.64    3.68
  -2   5  13   10.25    4.18
  -2   5  13   11.68    4.23
  -2   5  12    6.16    3.28
   2   5 -12    7.16    4.23
   2   5 -12    1.79    3.38
   2  -5 -12    1.86    2.58
  -2  -5  12    4.16    2.69
  -2   5  12    5.71    4.25
  -2   5  12    3.31    3.58
  -2   5  11   31.36    5.00
   2   5 -11   31.36    5.10
   2  -5 -11   31.42    4.99
  -2  -5  11   28.91    4.48
  -2   5  11   27.16    5.18
  -2   5  10  122.96    8.52
   2  -5 -10  127.23    8.46
   2   5 -10  133.22    9.04
  -2  -5  10  128.83    8.35
  -2   5  10  122.95    9.70
  -2   5   9   23.88    4.11
   2   5  -9   22.88    4.53
   2  -5  -9   28.52    4.44
  -2  -5   9   23.97    4.12
  -2   5   9   22.97    4.74
  -2   5   8  128.30    7.93
   2   5  -8  125.30    8.99
   2   5  -8  119.72    8.21
  -2  -5   8  131.01    7.82
  -2   5   8  124.31    9.23
  -2   5   7  297.11   11.41
   2   5  -7  302.68   11.95
   2   5  -7  288.53   12.88
  -2  -5   7  333.06   11.93
  -2   5   7  305.64   13.49
   2  -5  -7  299.71   10.97
   2   5  -6   24.53    4.10
   2   5  -6   21.67    4.44
  -2  -5   6   33.42    4.40
  -2  -5   6   26.29    4.11
   2  -5  -6   28.25    3.67
   2   5  -5   -0.46    2.90
   2  -5  -5   -0.81    2.59
   2   5  -5    1.90    2.81
  -2  -5   5    0.81    2.54
  -2  -5   5   -0.35    2.10
   2  -5  -5    1.72    2.03
   2   5  -4   48.67    4.70
   2   5  -4   48.02    5.42
   2  -5  -4   53.35    5.18
  -2  -5   4   41.57    4.36
   2  -5  -4   47.57    4.43
   2   5  -4   43.22    3.99
  -2   5   4   44.06    2.81
   2  -5  -3   16.49    3.03
  -2  -5   3   18.17    3.05
   2  -5  -3   16.13    3.53
   2   5  -3   15.52    3.22
   2   5  -3   13.17    2.51
  -2  -5   3   16.87    3.08
  -2   5   3   18.51    2.13
  -2  -5   2   -0.05    2.30
   2  -5  -2    0.44    1.99
   2  -5  -2   -0.26    1.52
   2  -5  -2   -0.91    2.79
   2   5  -2    0.62    2.32
   2   5  -2    1.74    1.83
  -2  -5   2    0.76    1.74
  -2   5   2    1.42    3.16
   2  -5  -1  278.11   10.54
   2   5  -1  266.42    8.56
  -2  -5   1  265.64    5.00
  -2  -5   1  258.87    8.83
  -2  -5   1  265.28    9.45
   2  -5  -1  262.56    7.94
  -2  -5   1  259.27    9.02
  -2   5   1  270.23   11.35
   2   5  -1  265.47    7.88
  -2  -5   0   19.15    3.27
  -2  -5   0   17.36    2.69
   2  -5   0   16.38    2.39
   2   5   0   17.02    2.97
   2   5   0   19.03    4.55
  -2  -5   0   17.63    1.66
   2  -5   0   14.50    3.28
   2   5   0   15.83    2.40
  -2   5   0   19.25    3.95
  -2  -5   0   17.76    2.79
   2  -5   1    4.00    2.74
   2   5   1    7.11    3.90
   2   5   1    5.20    2.06
   2  -5   1    3.55    1.81
  -2  -5  -1    4.74    1.31
  -2  -5  -1    7.10    2.79
  -2  -5  -1    4.27    1.95
   2  -5   1    4.10    1.69
  -2  -5  -1    5.40    2.12
  -2   5  -1    4.75    3.40
   2   5   2   20.45    4.42
   2  -5   2   18.35    3.76
  -2  -5  -2   15.67    2.05
   2  -5   2   20.95    2.94
  -2  -5  -2   17.78    2.71
  -2   5  -2   19.98    4.13
  -2  -5  -2   20.10    3.67
  -2  -5  -2   22.23    3.17
   2   5   3    7.40    3.84
   2  -5   3    3.47    1.99
   2  -5   3    2.72    2.64
  -2  -5  -3    4.19    1.64
  -2   5  -3    1.40    3.26
  -2  -5  -3    1.61    2.58
  -2  -5  -3    1.84    1.89
   2   5   4  207.95    9.85
  -2  -5  -4  203.53    7.29
   2  -5   4  200.34    9.27
   2  -5   4  194.31    8.15
  -2   5  -4  207.83   10.26
   2  -5   4  224.37    9.09
  -2   5  -4  202.46   10.21
  -2  -5  -4  206.50    8.53
  -2  -5  -4  198.87    9.28
  -2  -5  -5  251.63    8.61
   2  -5   5  262.58    9.72
   2   5   5  255.19   10.96
   2  -5   5  258.38   10.67
  -2   5  -5  275.41   11.83
   2  -5   5  277.63   10.35
  -2   5  -5  252.89   11.75
  -2  -5  -5  257.01   10.73
  -2   5  -6    0.06    3.54
  -2  -5  -6    1.18    2.76
   2   5   6    0.37    2.09
   2  -5   6   -0.46    2.44
   2   5   6    1.97    3.36
   2   5   7   81.96    5.99
  -2  -5  -7   85.69    6.79
   2  -5   7   84.38    6.34
  -2   5  -7   86.82    7.50
   2   5   7   83.80    6.75
   2   5   8  295.13   11.43
  -2  -5  -8  318.99   12.97
   2  -5   8  331.31   12.44
   2   5   8  322.59   12.48
  -2   5  -8  337.85   13.82
   2  -5   8  310.57    9.44
   2   5   9  189.12    9.44
  -2  -5  -9  197.86   10.74
   2  -5   9  192.13    9.95
   2   5   9  195.38    9.82
   2  -5   9  190.86    7.68
  -2   5  -9  209.76   11.23
   2   5  10   69.01    6.17
  -2  -5 -10   72.77    6.83
   2  -5  10   66.98    6.34
  -2   5 -10   72.88    7.35
   2   5  10   63.86    6.43
   2  -5  10   66.47    4.99
  -2  -5 -11    1.70    2.91
   2   5  11    3.35    2.60
   2  -5  11    1.87    2.86
  -2   5 -11    4.39    3.80
   2   5  11    2.55    3.31
   2  -5  11    2.91    2.26
  -2  -5 -12    0.58    2.79
   2  -5  12    0.20    2.46
   2   5  12   -0.28    3.11
   2  -5  12    1.53    1.98
  -2   5 -12    1.65    3.47
  -2  -5 -13   -1.18    3.47
   2   5  13    0.97    2.54
   2   5  13    3.26    3.39
  -2   5 -13    2.63    3.91
   2  -5  13   -2.29    2.67
   2   5  14   11.81    3.68
  -2   5 -14    7.78    4.31
  -2  -5 -14    7.67    3.94
  -2   5 -14   10.46    2.21
   2   5  14   12.19    3.39
  -2   5 -14   11.80    2.24
  -2  -5 -14    7.82    1.99
  -2  -5 -14   10.21    2.44
   2  -5  14   10.37    3.39
  -2   5 -15   16.35    2.70
  -2  -5 -15   17.85    4.33
  -2   5 -15   21.47    3.06
  -2  -5 -15   19.88    2.92
  -2   5 -15   18.95    4.48
   2  -5  15   12.76    3.91
   2   5  16    4.19    2.05
  -2   5 -16    4.91    1.98
  -2  -5 -16    4.85    2.94
  -2   5 -16    8.77    2.64
  -2  -5 -16    5.25    2.06
  -2   5 -16    6.42    4.25
   2  -5  16    4.26    2.57
   2   5  17   11.00    2.48
  -2  -5 -17   12.90    4.58
  -2   5 -17   11.14    2.84
  -2   5 -17   11.67    2.61
  -2  -5 -17   11.12    2.60
  -2   5 -17   18.90    4.74
   2  -5  17    6.19    3.00
   2   5  18   19.06    2.80
  -2   5 -18   18.84    3.43
  -2  -5 -18    7.51    3.54
  -2  -5 -18   17.67    3.14
  -2   5 -18   17.39    2.91
  -2   5 -18   18.47    4.50
   2  -5  18   15.10    3.85
   2   5  19    3.29    2.44
  -2   5 -19   -0.14    2.57
  -2  -5 -19   -1.55    2.37
  -2   5 -19   -0.79    2.53
  -2  -5 -20   53.11    4.45
  -2   5 -20   38.37    3.81
  -2   5 -20   50.45    4.62
   2  -5  20   39.48    3.62
   2   5  20   45.70    3.70
  -2   5 -21   41.78    3.89
  -2  -5 -21   44.82    4.31
  -2   5 -21   48.58    4.59
   2   5  21   43.51    3.67
   2  -5  21   43.69    3.92
  -2  -5 -22    1.51    2.43
  -2   5 -22    0.52    2.21
  -2   5 -22   -0.04    2.95
   2   5  22    2.74    2.29
   2  -5  22    4.08    2.54
  -2  -5 -23    7.90    2.82
  -2   5 -23    5.67    2.27
  -2   5 -23    4.17    2.80
   2   5  23    6.40    2.34
   2  -5  23    1.88    2.29
  -2  -5 -24   20.84    3.12
  -2   5 -24   18.11    2.62
  -2   5 -24   18.00    3.05
   2  -5  24   18.27    2.72
   2   5  24   21.74    2.92
   2   5  25    6.65    2.14
   2  -5  25    6.75    1.97
  -2   5 -25    5.86    2.58
  -2  -5 -25   10.46    2.47
  -2   5 -25    7.42    1.99
  -2   5 -25    5.92    1.84
   2   5  25   10.96    2.39
   2   5  26    2.21    1.60
   2  -5  26    2.62    1.57
  -2  -5 -26    0.82    0.96
  -2   5 -26   -1.34    1.59
  -2   5 -26   -0.01    1.98
  -2   5 -26    1.22    1.52
  -2  -5 -26   -2.90    1.89
   2   5  27    6.81    1.54
  -2   5 -27    5.29    1.27
  -2   5 -27    7.52    1.91
  -2  -5 -27    7.02    1.71
   2   5  28    0.08    1.03
  -2  -5 -28    0.39    0.73
  -2   5 -28   -0.53    1.24
  -2  -5 -28   -0.53    1.06
  -2   6  28    4.19    0.92
   2   6 -28    3.57    1.02
  -2   6  27   -0.84    1.14
  -2  -6  27    1.21    1.29
  -2   6  27    0.96    0.72
  -2   6  26   12.67    1.31
  -2   6  26   15.37    1.99
  -2  -6  26   15.29    2.19
  -2   6  26   13.03    1.53
   2  -6 -25   62.25    2.92
  -2   6  25   65.37    3.65
  -2   6  25   63.95    3.04
  -2   6  25   62.22    3.36
   2  -6 -24   -1.47    1.43
   2   6 -24    1.80    1.61
  -2   6  24    0.71    1.39
  -2   6  24    1.05    1.86
   2  -6 -23    4.16    1.84
   2   6 -23    1.61    1.87
  -2  -6  23    6.05    1.98
  -2   6  23    3.08    2.16
   2  -6 -22    6.59    1.86
   2   6 -22    6.39    2.00
  -2  -6  22    3.71    1.92
  -2   6  22    8.39    2.49
   2  -6 -21   64.86    3.86
  -2  -6  21   58.59    4.36
   2   6 -21   60.46    4.05
  -2  -6  21   56.72    3.97
  -2   6  21   69.25    4.47
  -2  -6  20   -2.15    2.58
   2  -6 -20   -1.33    1.71
   2   6 -20    0.18    2.00
  -2   6  20    0.03    2.03
   2  -6 -19   47.01    3.53
  -2   6  19   49.29    3.92
  -2  -6  19   41.96    4.03
   2   6 -19   46.55    3.77
  -2   6  19   57.99    7.07
   2  -6 -18    9.63    2.04
  -2   6  18   12.62    2.68
   2   6 -18   14.40    2.65
  -2  -6  18    6.99    2.76
  -2   6  18   11.00    3.77
   2   6 -17   39.53    6.52
  -2   6  17   40.69    5.76
   2  -6 -17   39.76    3.17
  -2   6  17   27.48    5.85
  -2   6  17   39.03    3.57
   2   6 -17   37.85    3.31
  -2  -6  17   35.72    3.48
  -2  -6  17   27.40    4.33
   2  -6 -16    5.15    3.24
  -2   6  16    3.49    3.54
   2   6 -16    4.38    3.23
   2  -6 -16    0.33    1.60
  -2   6  16    0.72    1.94
  -2   6  16    0.31    3.19
   2   6 -16    4.23    2.05
  -2  -6  16    3.45    2.63
  -2   6  15  106.46    9.20
   2   6 -15  110.18   10.07
   2  -6 -15  100.49    8.96
   2  -6 -15  103.98    4.25
  -2  -6  15  107.20    5.18
   2   6 -15   96.96    4.59
  -2  -6  15  109.96    8.87
  -2   6  15  111.29   10.59
  -2   6  15  105.15   10.53
  -2   6  15  107.04    4.92
  -2   6  14   15.52    4.25
   2  -6 -14   11.79    3.91
   2   6 -14   11.22    4.08
  -2   6  14   10.03    4.39
  -2   6  14   11.61    4.34
  -2   6  14   17.73    2.27
   2   6 -14   18.55    2.49
  -2  -6  14   15.94    2.52
  -2  -6  14   10.41    3.75
  -2  -6  13   33.55    3.01
  -2   6  13   36.71    5.57
   2   6 -13   22.99    5.26
   2  -6 -13   30.24    5.07
   2   6 -13   29.26    5.44
  -2  -6  13   34.74    2.90
  -2  -6  13   30.88    4.93
  -2   6  13   35.49    6.36
  -2   6  13   29.60    5.53
  -2   6  12   -1.42    3.37
   2   6 -12   -0.68    3.35
   2  -6 -12    2.68    2.52
   2   6 -12    3.29    3.58
  -2  -6  12    1.80    2.39
  -2   6  12    3.68    2.75
  -2   6  11   -0.70    3.40
   2   6 -11    1.84    3.14
   2  -6 -11    0.52    2.74
  -2  -6  11    1.70    2.30
  -2   6  11    2.20    3.34
   2   6 -10   11.95    4.12
  -2   6  10   19.57    4.39
   2  -6 -10   15.92    3.77
  -2  -6  10   15.85    3.80
  -2   6  10   12.49    4.24
   2  -6  -9  103.27    7.89
   2   6  -9  100.47    8.00
  -2   6   9   97.69    7.60
  -2  -6   9   97.16    7.89
  -2   6   9  103.73    8.93
   2   6  -8    0.39    3.14
  -2  -6   8    0.97    2.21
  -2  -6   8   -1.00    2.28
  -2   6   8    1.22    3.06
   2   6  -7   17.02    4.22
   2   6  -7   14.27    3.69
  -2  -6   7   15.02    3.60
  -2  -6   7   18.07    4.11
  -2   6   7   20.62    4.55
   2  -6  -7   14.17    3.16
   2   6  -6   21.78    4.49
   2   6  -6   18.61    3.84
  -2  -6   6   19.89    3.68
   2   6  -6   11.80    3.02
   2  -6  -6   16.04    3.27
   2   6  -5  113.31    7.34
   2  -6  -5  123.32    8.20
   2   6  -5  108.36    8.09
  -2  -6   5  108.01    7.09
   2  -6  -5  118.23    7.28
   2   6  -5  116.08    6.94
   2  -6  -4   -0.63    2.12
   2   6  -4   -0.53    2.66
   2  -6  -4   -0.59    2.65
   2   6  -4    0.56    2.86
  -2  -6   4    0.22    2.15
   2   6  -4   -0.27    1.94
   2   6  -3  681.42   16.58
   2  -6  -3  682.20   18.27
   2   6  -3  695.82   19.28
   2  -6  -3  705.07   17.51
  -2  -6   3  679.45   15.93
   2  -6  -3  668.43   12.20
  -2  -6   3  657.98   16.09
   2   6  -3  683.35   15.46
  -2   6   3  645.52   11.74
  -2  -6   2    0.23    1.92
   2  -6  -2    0.49    2.26
  -2  -6   2    0.19    2.05
   2  -6  -2    0.58    1.20
   2  -6  -2    2.69    2.62
   2   6  -2    0.31    2.74
   2   6  -2    0.99    1.72
  -2  -6   2    0.74    1.76
   2  -6  -1   53.50    5.41
   2   6  -1   48.51    4.64
  -2  -6   1   57.77    4.72
  -2  -6   1   46.93    4.54
   2  -6  -1   53.06    3.49
  -2  -6   1   52.34    4.49
   2   6  -1   47.69    3.91
  -2   6   1   53.01    5.93
   2  -6   0   32.13    4.30
   2   6   0   27.75    3.67
   2  -6   0   39.11    3.57
  -2  -6   0   28.15    3.53
  -2   6   0   32.84    4.92
  -2  -6   0   28.24    3.90
  -2  -6   0   31.61    3.89
   2  -6   1  969.70   21.83
   2  -6   1 1012.76   18.26
   2   6   1  952.92   16.73
  -2  -6  -1  971.99   14.05
  -2  -6  -1  984.35   18.49
  -2   6  -1 1034.55   24.39
  -2  -6  -1  989.35   20.20
  -2  -6  -1 1027.41   19.92
   2  -6   2   37.98    4.83
   2   6   2   40.65    6.42
  -2  -6  -2   36.27    2.99
   2  -6   2   33.17    3.59
  -2   6  -2   33.96    5.14
  -2  -6  -2   34.11    4.27
  -2  -6  -2   32.86    4.01
   2  -6   3    2.14    2.35
   2   6   3    5.96    4.22
   2  -6   3    2.34    1.85
  -2  -6  -3    1.15    1.41
  -2   6  -3    2.03    3.17
  -2  -6  -3    2.59    2.61
  -2  -6  -3    3.49    2.18
   2   6   4    7.48    4.51
   2  -6   4    2.87    2.35
   2  -6   4    2.26    2.23
  -2  -6  -4    3.52    1.90
  -2   6  -4    3.42    3.18
  -2  -6  -4    4.61    2.91
  -2  -6  -4    3.95    2.46
   2  -6   5   85.69    6.77
   2   6   5   75.32    7.02
  -2   6  -5   87.68    7.67
  -2  -6  -5   85.82    5.47
  -2   6  -5   79.09    7.58
  -2  -6  -5   82.35    6.70
  -2   6  -6   17.30    4.88
   2  -6   6   19.05    4.00
   2   6   6   20.74    4.87
  -2  -6  -6   15.96    3.06
   2  -6   6   23.06    3.77
  -2   6  -6   17.95    4.74
   2   6   6   17.45    3.49
  -2  -6  -6   15.89    3.80
   2  -6   7  452.86   15.54
   2   6   7  440.92   15.45
  -2   6  -7  467.92   17.12
   2  -6   7  493.54   15.75
  -2   6  -7  436.96   17.16
   2   6   7  428.11   14.29
  -2  -6  -7  450.80   15.56
  -2   6  -8   -1.34    3.82
  -2  -6  -8   -2.84    2.66
   2   6   8    0.99    2.13
   2  -6   8   -2.07    2.99
  -2   6  -8    1.99    3.04
   2   6   8    2.90    3.45
   2  -6   8    1.91    2.16
  -2  -6  -9   35.61    5.15
   2   6   9   36.57    4.79
   2  -6   9   39.94    5.14
   2   6   9   45.09    5.81
  -2   6  -9   38.71    5.94
  -2  -6 -10   56.14    6.36
   2   6  10   49.36    5.42
   2  -6  10   51.64    5.62
  -2   6 -10   56.61    7.04
   2   6  10   49.21    6.01
  -2  -6 -11   41.68    5.79
   2   6  11   36.20    4.75
   2  -6  11   37.21    5.30
   2   6  11   43.35    5.78
  -2   6 -11   45.79    6.50
   2   6  12   47.30    5.54
  -2  -6 -12   55.38    6.97
  -2   6 -12   46.57    6.46
   2   6  12   43.30    5.75
   2  -6  12   53.72    6.27
  -2   6 -13   61.68    7.42
   2   6  13   47.63    5.65
  -2   6 -13   51.81    3.71
   2   6  13   40.69    5.46
  -2  -6 -13   57.27    7.03
  -2   6 -13   53.82    3.96
  -2  -6 -13   49.71    3.69
  -2   6 -13   51.69    3.74
   2  -6  13   53.21    6.24
  -2   6 -14    0.55    1.76
   2   6  14    0.87    2.99
  -2  -6 -14    2.64    3.08
  -2   6 -14    1.32    2.19
  -2   6 -14    1.90    1.82
  -2  -6 -14    5.68    2.14
  -2   6 -14    8.31    3.90
   2  -6  14    2.07    2.55
  -2   6 -15   -0.86    1.90
  -2  -6 -15   -3.06    3.40
  -2   6 -15    1.60    2.21
  -2   6 -15   -1.43    1.91
  -2  -6 -15    1.97    2.07
  -2   6 -15    0.34    3.02
   2  -6  15   -1.33    2.23
  -2   6 -16    0.22    1.77
  -2  -6 -16   -0.30    3.06
  -2   6 -16    0.72    2.29
  -2   6 -16    2.23    3.14
   2  -6  16   -0.38    2.55
  -2  -6 -16    1.54    2.18
  -2  -6 -17   23.15    5.21
  -2   6 -17   33.00    3.74
  -2   6 -17   19.95    4.39
   2  -6  17   22.92    4.67
  -2  -6 -17   23.61    3.26
  -2   6 -18   -3.01    2.65
  -2  -6 -18    0.62    2.26
  -2   6 -18    1.08    2.65
   2   6  19   56.49    3.60
   2  -6  19   60.72    3.87
  -2  -6 -19   62.06    4.73
  -2   6 -19   59.08    4.39
   2   6  19   53.65    6.73
  -2   6 -19   64.41    5.07
   2   6  20    0.86    2.14
   2  -6  20   -0.84    2.18
  -2   6 -20   -1.91    2.76
  -2  -6 -20    0.71    2.49
  -2   6 -20    2.15    2.49
   2   6  21   32.40    3.15
   2  -6  21   31.71    3.09
  -2   6 -21   30.94    3.99
  -2   6 -21   32.00    3.65
  -2  -6 -21   36.18    3.89
  -2   6 -22    0.48    2.25
  -2  -6 -22    1.96    2.37
   2   6  22   -0.18    2.13
  -2   6 -22    3.10    2.76
  -2  -6 -23   79.19    4.84
  -2   6 -23   70.59    4.15
   2   6  23   74.23    4.10
   2   6  23   72.01    3.88
  -2   6 -23   82.21    5.05
  -2  -6 -24    0.17    2.12
  -2   6 -24   -1.24    1.81
  -2   6 -24    0.45    2.40
   2   6  24    2.28    1.67
  -2  -6 -25   14.62    2.30
  -2   6 -25   11.23    1.99
  -2   6 -25   14.52    2.60
  -2   6 -25   13.37    1.88
   2   6  25   18.27    2.18
  -2  -6 -26   -0.73    1.55
  -2   6 -26    0.17    1.17
  -2   6 -26    0.59    1.71
  -2  -6 -26    0.66    1.14
  -2   6 -26   -0.16    1.13
   2   6  26   -0.85    1.29
  -2  -6 -27   14.36    1.66
  -2  -6 -27   10.53    1.12
  -2   6 -27   12.08    1.75
   2   6  27   12.89    1.35
  -2  -7  27    1.89    0.95
   2   7 -27   -0.12    0.97
   2  -7 -27   -0.15    0.70
  -2   7  26   24.32    1.69
  -2  -7  26   27.71    2.21
  -2   7  26   27.24    1.87
   2  -7 -25    0.59    0.86
  -2   7  25    1.40    1.20
  -2  -7  25    0.10    1.42
  -2  -7  25    2.03    1.83
  -2   7  25    0.88    1.33
   2  -7 -24    7.34    1.39
   2   7 -24    6.64    1.61
  -2   7  24    7.81    1.74
  -2   7  24    6.55    1.89
   2  -7 -23    2.26    1.46
   2   7 -23    1.22    1.64
  -2  -7  23    0.87    1.54
  -2   7  23    4.36    1.91
   2  -7 -22   13.38    2.07
   2   7 -22   11.26    2.30
  -2   7  22    6.21    1.59
  -2  -7  22   10.64    2.39
  -2   7  22    8.85    2.23
   2  -7 -21   27.85    2.69
  -2  -7  21   24.94    3.17
  -2   7  21   29.19    2.73
  -2   7  21   31.04    3.12
   2   7 -21   25.37    3.00
   2  -7 -20   77.47    4.04
   2   7 -20   67.38    4.39
  -2  -7  20   75.71    4.78
  -2   7  20   80.23    4.46
  -2   7  20   80.55    4.58
  -2  -7  19    2.96    2.58
   2  -7 -19    4.33    1.85
  -2   7  19    3.89    2.04
   2   7 -19    0.12    1.97
  -2  -7  18    5.76    2.87
   2  -7 -18    3.57    1.70
  -2   7  18    2.80    1.88
   2   7 -18    2.80    2.06
  -2  -7  17   32.77    3.71
   2  -7 -17   32.10    2.95
  -2   7  17   30.03    3.04
   2   7 -17   32.37    3.23
   2  -7 -16   10.81    3.47
   2   7 -16   16.94    5.07
   2  -7 -16    6.58    1.71
  -2   7  16    4.72    1.83
   2   7 -16    7.56    2.45
  -2  -7  16    7.30    2.93
  -2  -7  16   15.97    3.53
   2   7 -15   27.20    5.68
   2  -7 -15   28.57    5.23
   2  -7 -15   24.55    2.46
   2  -7 -15   22.34    4.37
  -2   7  15   23.92    5.20
  -2   7  15   30.15    2.88
  -2   7  15   29.57    6.58
   2   7 -15   27.61    3.11
  -2  -7  15   31.88    3.42
  -2  -7  15   27.30    4.82
  -2  -7  15   27.75    3.13
  -2  -7  15   25.68    4.76
   2   7 -14    9.89    3.75
   2  -7 -14   -0.35    3.15
   2  -7 -14    3.81    1.72
  -2   7  14    3.75    1.67
   2  -7 -14    2.21    2.32
  -2   7  14    1.67    3.25
  -2   7  14    4.04    3.20
   2   7 -14    5.92    2.27
  -2  -7  14    3.31    2.05
  -2  -7  14    3.88    2.41
  -2  -7  14    5.50    2.74
  -2  -7  13    3.55    1.93
   2   7 -13   -1.85    3.23
   2   7 -13   -1.13    3.39
   2  -7 -13    4.12    2.69
  -2   7  13    1.62    1.41
   2  -7 -13   -3.68    2.46
  -2   7  13   -3.14    3.63
   2   7 -13    0.60    1.95
  -2   7  13    3.17    3.35
  -2  -7  13    2.57    2.27
  -2  -7  13   -0.84    2.00
  -2  -7  13    2.09    2.95
  -2  -7  12   -0.90    1.81
   2   7 -12   -0.88    3.15
   2   7 -12    2.70    3.46
   2  -7 -12   -2.19    3.18
  -2   7  12    2.50    1.59
  -2   7  12   -3.50    3.74
  -2  -7  12   -0.15    1.92
  -2  -7  12   -2.06    2.91
  -2  -7  12   -1.55    2.84
  -2  -7  11   10.33    2.21
   2   7 -11    6.70    3.94
   2  -7 -11    2.98    2.70
  -2  -7  11    7.73    3.02
  -2  -7  11   10.00    3.91
  -2  -7  11   12.32    2.24
  -2   7  11   10.36    4.88
   2   7 -10   11.84    4.55
   2  -7 -10    8.76    3.77
  -2  -7  10    9.74    3.22
  -2  -7  10    8.38    3.18
  -2   7  10    3.26    3.06
   2   7  -9   29.69    5.05
   2  -7  -9   24.60    4.55
  -2  -7   9   25.35    4.33
   2   7  -9   27.34    4.57
  -2   7   9   29.81    5.83
   2  -7  -8   58.82    6.32
   2   7  -8   49.95    5.89
  -2  -7   8   52.62    5.89
   2   7  -8   44.63    5.31
  -2   7   8   44.19    6.36
   2   7  -7    0.99    2.79
   2   7  -7   -0.53    3.22
  -2  -7   7   -1.56    2.25
   2   7  -7    1.52    2.34
  -2   7   7    3.30    3.49
   2  -7  -7   -0.93    1.82
   2   7  -6   17.17    3.75
   2   7  -6   21.18    4.57
   2   7  -6   13.58    3.15
  -2  -7   6   22.78    3.80
   2  -7  -6   23.52    3.80
   2   7  -5   22.25    4.52
   2   7  -5   22.83    4.44
   2   7  -5   23.99    3.75
  -2  -7   5   21.57    3.55
   2  -7  -5   24.23    4.03
   2  -7  -4  101.02    7.51
   2   7  -4   97.76    7.25
   2   7  -4   94.35    7.94
  -2  -7   4   92.71    6.47
   2   7  -4   90.21    6.31
   2  -7  -4   95.79    7.22
   2   7  -3    0.63    2.47
   2  -7  -3   -1.20    3.04
   2   7  -3    2.10    2.95
   2   7  -3   -0.12    1.99
  -2  -7   3   -0.29    1.98
  -2  -7   3   -0.42    1.83
   2  -7  -3    0.83    2.09
   2   7  -2   -1.94    2.37
   2  -7  -2   -2.71    2.58
   2   7  -2    1.91    2.56
   2   7  -2    2.76    2.28
  -2  -7   2    1.14    1.99
   2  -7  -2    0.51    1.98
  -2  -7   2   -0.02    1.78
  -2  -7   2   -1.76    1.95
   2  -7  -1  134.67    8.47
   2   7  -1  104.08    6.55
   2  -7  -1  127.36    8.22
  -2  -7   1  119.90    7.34
  -2  -7   1  130.32    7.34
  -2  -7   1  120.40    6.75
  -2   7   1  128.98    9.37
   2   7  -1  119.74    6.50
   2  -7   0   -1.07    2.42
   2  -7   0    1.98    1.62
  -2  -7   0    1.96    2.21
  -2  -7   0    0.75    1.89
   2   7   0    2.87    2.39
  -2  -7   0   -0.33    1.60
  -2   7   0    2.41    2.83
   2  -7   1   48.55    5.35
   2  -7   1   52.47    4.18
  -2   7  -1   50.27    6.29
  -2  -7  -1   49.87    4.97
  -2  -7  -1   42.02    4.67
   2  -7   2   31.37    4.59
   2  -7   2   28.37    3.45
  -2   7  -2   31.03    5.02
  -2  -7  -2   27.52    3.99
  -2  -7  -2   31.18    4.19
   2  -7   3   25.10    4.11
  -2   7  -3   30.23    5.00
  -2  -7  -3   26.98    4.03
  -2  -7  -3   26.56    3.99
   2  -7   4  150.45    9.16
  -2  -7  -4  134.01    6.58
  -2   7  -4  143.19    9.97
  -2  -7  -4  154.46    8.93
  -2  -7  -4  141.06    8.46
  -2  -7  -5   27.78    3.39
   2  -7   5   33.53    4.70
  -2   7  -5   39.05    5.82
  -2  -7  -5   36.07    4.86
   2  -7   6   30.83    4.61
  -2  -7  -6   22.15    3.23
  -2   7  -6   24.84    5.10
  -2  -7  -6   24.74    4.28
   2   7   6   24.74    4.14
  -2   7  -7   45.64    6.13
   2  -7   7   38.86    4.99
  -2   7  -7   38.90    5.74
   2   7   7   38.04    4.88
  -2  -7  -7   35.29    5.09
  -2   7  -8    1.82    3.94
   2  -7   8    3.87    2.84
   2  -7   8    2.26    2.36
  -2   7  -8    1.29    2.74
  -2  -7  -8   -0.25    2.73
   2   7   8   -0.28    2.27
  -2   7  -9    2.80    3.67
   2  -7   9    6.51    2.95
   2  -7   9    3.05    2.58
  -2   7  -9    6.67    3.55
  -2  -7  -9    3.78    2.65
   2   7   9    6.82    3.20
  -2   7 -10   27.23    5.28
   2   7  10   25.81    4.51
  -2  -7 -10   26.59    5.06
   2  -7  10   23.12    4.23
  -2   7 -10   22.56    5.09
   2  -7  10   37.14    5.46
  -2   7 -11    4.38    3.35
  -2   7 -11    5.95    1.92
  -2  -7 -11    5.07    3.23
   2   7  11    6.36    2.68
  -2  -7 -11    4.17    1.90
  -2   7 -11    4.02    1.81
   2  -7  11   -2.82    2.35
   2  -7  11    1.74    2.76
  -2   7 -11    6.10    3.63
  -2   7 -12   19.27    4.66
  -2   7 -12   22.30    2.84
  -2  -7 -12   23.69    4.94
  -2   7 -12   30.39    3.31
  -2  -7 -12   21.29    2.84
  -2   7 -12   29.01    3.18
   2  -7  12   15.24    3.58
   2  -7  12   22.89    4.27
  -2   7 -12   22.66    4.63
   2   7  13   94.34    7.67
   2  -7  13   79.16    7.36
  -2   7 -13  101.89    9.55
  -2   7 -13   93.87    5.15
  -2  -7 -13   91.06    8.66
  -2  -7 -13  100.25    5.25
  -2   7 -13   99.42    5.57
  -2   7 -13   98.72    5.34
   2  -7  13  105.37    8.80
  -2   7 -13   84.35    9.18
  -2   7 -14    0.10    1.76
  -2   7 -14   -0.20    3.71
  -2  -7 -14    0.05    2.52
  -2   7 -14   -3.25    2.46
  -2   7 -14   -1.73    2.06
  -2  -7 -14    1.92    2.18
   2   7  14    5.90    3.44
   2  -7  14    1.06    2.06
  -2   7 -14    1.55    2.71
   2  -7  14   -7.86    3.61
  -2   7 -15   17.85    2.87
  -2   7 -15   13.29    4.08
  -2  -7 -15   17.92    4.91
  -2   7 -15   20.20    3.30
  -2  -7 -15   23.39    3.22
  -2   7 -15   22.32    3.25
   2   7  15   30.66    5.08
   2  -7  15   29.25    5.12
  -2  -7 -16    9.45    2.80
  -2   7 -16    9.68    2.81
   2   7  16    8.50    3.25
  -2   7 -16    7.80    2.38
  -2  -7 -17    6.28    2.54
  -2   7 -17    4.10    2.87
  -2   7 -17    2.13    1.97
  -2   7 -18   39.50    3.99
  -2  -7 -18   49.30    4.25
   2   7  18   38.84    5.62
  -2   7 -18   45.03    4.36
  -2   7 -19    8.27    2.68
  -2  -7 -19   10.10    2.77
  -2   7 -19   11.00    3.19
  -2  -7 -20   35.01    3.81
  -2   7 -20   36.46    3.70
  -2   7 -20   37.25    3.95
   2   7  20   38.35    3.10
  -2  -7 -21   37.77    3.69
  -2   7 -21   31.96    3.34
  -2   7 -21   38.19    3.89
   2   7  21   36.03    3.00
  -2  -7 -22    5.14    2.54
  -2   7 -22    6.06    2.41
  -2   7 -22    6.91    2.86
   2   7  22    5.84    1.82
  -2  -7 -23    7.41    2.30
  -2   7 -23   10.52    2.23
  -2   7 -23   10.38    2.66
   2   7  23    8.83    1.83
  -2   7 -24   10.16    1.88
  -2  -7 -24   14.32    2.22
  -2   7 -24   10.31    2.50
  -2  -7 -24   10.88    1.86
   2   7  24   10.82    1.71
  -2  -7 -25    5.34    1.71
  -2   7 -25    4.93    1.47
  -2  -7 -25    4.85    1.31
  -2   7 -25    5.47    1.99
  -2   7 -25    3.81    1.09
   2   7  25    4.61    1.20
  -2   7 -26    2.22    1.40
  -2  -7 -26    1.09    0.85
  -2  -7 -26    2.45    1.24
  -2   7 -27    3.43    1.07
  -2  -7 -27    7.44    1.04
  -2  -8  26   -0.73    0.99
  -2   8  26    0.86    0.66
   2  -8 -25    0.30    0.99
  -2   8  25    0.35    0.94
  -2   8  25    1.18    0.88
  -2  -8  25    1.19    1.41
  -2  -8  25    0.95    1.17
  -2   8  24    0.60    1.13
  -2   8  24    1.37    1.17
  -2  -8  24    1.78    1.78
  -2  -8  24    1.30    1.72
  -2   8  23    3.09    1.52
   2   8 -23    2.20    1.40
  -2   8  23    5.03    1.54
   2  -8 -22    1.37    1.21
   2   8 -22   -0.75    1.81
  -2  -8  22    2.86    1.90
  -2   8  22   -0.02    1.22
  -2   8  22   -0.20    1.60
   2  -8 -21   17.89    2.04
  -2  -8  21   24.59    3.08
  -2   8  21   20.54    2.28
  -2   8  21   24.19    2.57
   2   8 -21   21.03    2.74
   2  -8 -20   15.88    2.09
  -2  -8  20   14.70    2.98
  -2   8  20   12.83    2.22
  -2   8  20   15.20    2.30
   2   8 -20   12.06    2.49
   2  -8 -19    2.51    1.58
  -2  -8  19   -0.46    2.49
  -2   8  19   -0.87    1.65
   2   8 -19    1.45    2.01
  -2   8  19    1.20    1.55
   2  -8 -18   19.26    2.22
  -2  -8  18   13.64    3.09
  -2   8  18   19.43    2.78
  -2   8  18   14.78    2.29
   2   8 -18   13.82    2.83
   2  -8 -17   17.44    2.30
  -2  -8  17   12.11    2.93
  -2   8  17   12.75    2.58
  -2   8  17   15.58    2.40
   2   8 -17   14.11    2.75
   2  -8 -16    0.92    1.63
  -2  -8  16   -0.14    2.65
  -2   8  16    3.02    1.97
  -2   8  16   -1.88    1.69
   2   8 -16    0.05    2.19
   2  -8 -15   65.41    3.50
   2   8 -15   61.88    4.39
  -2  -8  15   61.49    4.45
  -2   8  15   70.04    4.72
  -2   8  15   70.70    3.82
  -2   8  14    5.66    1.86
  -2   8  14    5.10    3.78
  -2   8  14    5.84    3.02
   2   8 -14    5.95    2.49
   2   8 -14   10.98    4.42
   2  -8 -14    9.74    3.88
   2   8 -14    4.49    1.71
  -2   8  14    8.79    2.45
  -2  -8  14    7.65    2.45
  -2   8  13  320.30    7.17
  -2   8  13  324.14   17.60
  -2   8  13  341.79   18.16
  -2  -8  13  314.72    8.98
   2   8 -13  337.39   16.75
   2  -8 -13  307.98   15.59
   2   8 -13  284.09   14.63
   2   8 -13  318.01    7.97
  -2  -8  13  313.04   13.75
  -2   8  13  318.31    9.52
  -2  -8  13  313.89    8.71
  -2   8  12   23.02    5.37
  -2  -8  12   27.09    3.10
   2   8 -12   30.11    5.61
   2   8 -12   21.67    5.54
   2  -8 -12   24.85    4.91
   2   8 -12   27.67    2.60
  -2   8  12   31.71    3.39
  -2  -8  12   24.88    3.02
  -2  -8  12   25.39    4.52
  -2   8  11   81.58    9.20
  -2  -8  11   72.90    4.37
   2   8 -11   72.02    8.00
   2  -8 -11   71.79    7.66
   2   8 -11   70.17    3.86
  -2  -8  11   78.37    7.07
  -2   8  11   78.08    4.68
  -2  -8  11   71.78    4.23
  -2   8  10   23.89    5.16
  -2  -8  10   19.60    2.77
   2   8 -10   21.30    4.59
   2  -8 -10   17.78    4.18
   2   8 -10   24.06    2.48
  -2   8  10   21.38    2.74
  -2  -8  10   19.57    4.11
  -2  -8  10   20.15    2.80
  -2   8   9   45.90    6.98
  -2  -8   9   51.62    3.57
   2  -8  -9   53.73    6.51
   2   8  -9   60.45    7.08
  -2  -8   9   64.27    6.17
  -2   8   9   54.42    3.79
  -2  -8   9   57.87    3.70
  -2   8   8   33.32    5.79
  -2  -8   8   29.86    2.85
   2   8  -8   21.08    4.72
   2  -8  -8   33.17    5.37
  -2   8   8   29.40    2.85
  -2  -8   8   26.90    4.25
  -2  -8   7    3.29    1.78
  -2  -8   7    4.61    1.39
   2   8  -7    3.23    3.32
  -2  -8   7    0.62    1.96
   2  -8  -7    2.09    2.01
  -2   8   7    2.70    2.96
  -2  -8   6  145.03    8.22
   2  -8  -6  139.13    9.24
   2   8  -6  132.85    9.94
   2   8  -6  134.22    9.31
  -2  -8   5    9.76    2.83
   2  -8  -5   10.29    3.32
  -2  -8   5    9.94    2.74
   2   8  -5    7.28    3.37
   2   8  -5   11.46    3.82
  -2  -8   4   19.59    3.56
   2  -8  -4   21.21    4.07
   2   8  -4   19.42    3.84
   2   8  -4   16.02    3.93
  -2  -8   3   -1.25    1.95
   2  -8  -3   -1.21    2.37
   2   8  -3    0.53    2.61
   2  -8  -3    7.07    3.20
   2   8  -3    2.32    2.85
   2  -8  -2   66.61    6.31
  -2  -8   2   74.30    6.34
   2  -8  -2   84.42    7.14
   2   8  -2   74.55    6.09
   2   8  -2   74.40    7.22
   2  -8  -1   11.54    3.15
  -2  -8   1    7.56    2.55
   2  -8  -1   10.39    3.08
   2   8  -1    9.81    3.37
   2  -8   0    1.07    2.06
  -2  -8   0    1.79    1.86
  -2   8   0    1.28    3.03
   2  -8   0    1.28    2.52
  -2  -8  -1   87.99    6.81
  -2   8  -1   95.88    8.46
   2  -8   1   99.15    7.67
  -2  -8  -2   14.13    3.29
  -2  -8  -2   11.93    2.82
  -2   8  -2   12.10    4.19
   2  -8   2   16.30    3.68
  -2  -8  -3  145.73    9.06
  -2  -8  -3  143.93    8.43
  -2   8  -3  159.01   10.87
   2  -8   3  154.77    9.71
  -2  -8  -4    1.82    1.85
  -2  -8  -4    4.76    2.47
  -2   8  -4    4.11    3.13
   2  -8   4    5.28    2.53
  -2  -8  -5   74.71    6.42
  -2   8  -5   74.24    7.93
   2  -8   5   69.46    6.77
   2   8   6   -0.29    2.53
  -2  -8  -6    3.97    2.22
   2  -8   6    1.44    2.08
  -2   8  -6    0.32    2.94
   2  -8   7  160.48   10.00
  -2   8  -7  167.90    6.11
  -2  -8  -7  157.23    5.76
  -2   8  -7  167.79    6.24
   2  -8   7  156.31    6.06
   2   8   7  163.17    9.87
  -2  -8  -7  155.82    9.72
  -2  -8  -7  154.13    5.51
  -2   8  -7  169.19   11.91
   2  -8   8    1.58    2.27
  -2   8  -8    2.09    1.71
  -2   8  -8    1.65    1.53
   2  -8   8    1.55    1.52
  -2  -8  -8    0.93    1.70
  -2  -8  -8    3.62    2.57
   2   8   8    1.37    2.24
  -2  -8  -8    0.90    1.44
  -2   8  -8   -2.51    3.60
   2  -8   9    2.53    2.49
  -2  -8  -9    9.84    3.32
   2   8   9   14.58    3.94
  -2   8  -9    9.51    2.22
  -2   8  -9   12.49    2.38
   2  -8   9    9.77    2.17
  -2  -8  -9    9.09    2.17
  -2  -8  -9   12.72    2.40
  -2   8  -9   10.62    4.50
   2  -8  10  336.74   14.25
  -2   8 -10  353.44    9.65
  -2  -8 -10  334.28   14.87
  -2   8 -10  363.42   10.19
  -2  -8 -10  355.84    9.37
  -2  -8 -10  344.94    9.02
  -2   8 -10  367.28   18.08
   2  -8  11   83.35    7.08
  -2   8 -11  116.38   10.40
  -2   8 -11   95.92    5.29
  -2  -8 -11   85.04    7.72
  -2  -8 -11   99.99    5.18
  -2   8 -11   99.01    5.53
  -2  -8 -11  101.29    5.02
  -2   8 -11  100.20    9.83
   2  -8  12   45.01    5.28
  -2   8 -12   54.49    4.25
  -2   8 -12   68.75    8.20
  -2   8 -12   51.69    7.24
  -2   8 -12   57.45    4.48
  -2  -8 -12   62.93    4.34
  -2  -8 -12   41.99    5.59
  -2   8 -12   57.99    4.45
  -2  -8 -13    5.02    2.32
  -2   8 -13    7.22    2.35
  -2   8 -13    6.29    3.84
  -2   8 -13   11.86    4.00
  -2   8 -13    4.23    2.02
  -2  -8 -13    3.87    2.29
  -2   8 -13   12.67    2.91
  -2   8 -14   23.78    3.16
  -2   8 -14   36.09    5.90
  -2  -8 -14   33.48    5.41
  -2   8 -14   35.22    3.88
  -2   8 -14   33.54    3.74
  -2  -8 -14   32.52    3.54
  -2   8 -15   -0.43    1.91
  -2   8 -15    0.79    2.75
  -2  -8 -15   -0.15    2.32
  -2   8 -15    2.62    2.28
  -2   8 -16   -1.18    1.96
  -2   8 -16    6.54    2.99
  -2   8 -16    1.47    2.13
  -2  -8 -16    3.00    2.51
  -2  -8 -17   67.24    4.84
  -2   8 -17   69.11    5.05
  -2   8 -18    1.03    2.48
  -2  -8 -18    3.46    2.33
  -2   8 -18    0.43    2.71
  -2  -8 -19    3.46    2.52
  -2   8 -19    2.91    2.64
  -2   8 -19    2.20    2.68
  -2  -8 -19    1.99    1.81
  -2   8 -20    5.74    2.60
  -2  -8 -20    8.28    2.76
  -2   8 -20    5.75    2.66
  -2  -8 -20    6.79    2.21
  -2   8 -21   -0.75    2.38
  -2  -8 -21    0.73    2.16
  -2   8 -21    1.34    2.67
  -2  -8 -21    0.33    1.65
  -2  -8 -22    1.78    1.62
  -2   8 -22    0.31    2.37
  -2   8 -22    0.44    1.86
  -2  -8 -22    1.06    1.87
  -2  -8 -23    1.34    1.30
  -2   8 -23    0.04    1.98
  -2  -8 -23    0.17    1.61
  -2   8 -23    1.10    1.76
  -2  -8 -24    8.28    1.38
  -2   8 -24    8.78    1.99
  -2  -8 -24   10.94    1.88
  -2   8 -24    7.79    1.49
  -2   8 -25    0.23    0.94
  -2  -8 -25    0.74    1.20
  -2   8 -25    1.60    1.50
  -2  -8 -25   -0.41    0.75
   2   8  25   -1.06    1.12
   2  -9 -24    0.26    0.85
  -2  -9  24   -0.78    1.33
  -2  -9  24   -0.51    1.27
  -2   9  24    0.66    0.93
   2  -9 -23   -0.68    1.22
  -2   9  23   -1.47    0.73
  -2  -9  23    0.65    1.55
  -2   9  23    0.23    1.11
   2  -9 -22    1.81    1.47
  -2   9  22    3.10    1.09
  -2   9  22    0.50    0.94
  -2  -9  22    2.43    1.90
  -2  -9  22    2.32    1.50
  -2   9  22    2.14    1.33
   2   9 -22    0.72    1.32
  -2  -9  21    4.27    1.78
  -2   9  21    5.88    1.48
   2  -9 -21    3.30    1.75
   2   9 -21    3.13    1.72
  -2   9  21    4.44    1.28
  -2   9  20    6.77    1.56
   2   9 -20    4.61    2.14
  -2  -9  20    2.07    2.32
  -2   9  20    4.05    1.64
  -2   9  19    1.59    1.39
   2   9 -19    3.80    2.32
  -2  -9  19   -0.98    2.49
  -2   9  19    1.97    1.74
   2   9 -18    5.00    2.22
  -2   9  18    1.87    1.41
  -2  -9  18    6.50    2.68
  -2   9  18    5.01    1.96
  -2   9  17    2.54    1.40
   2   9 -17    1.65    2.01
  -2  -9  17    3.98    2.84
  -2   9  17    0.87    1.75
   2   9 -16   41.32    3.69
  -2  -9  16   38.12    4.06
  -2   9  16   42.27    3.81
   2   9 -15   66.42    3.90
  -2   9  15   68.87    4.60
  -2  -9  15   71.40    4.78
   2   9 -15   68.02    4.56
   2   9 -14    7.10    2.55
   2   9 -14    9.12    2.08
  -2   9  14    7.22    2.28
  -2  -9  14    6.02    2.37
  -2  -9  13   56.72    4.02
   2   9 -13   55.32    3.75
  -2  -9  13   57.26    4.30
  -2   9  13   57.67    4.33
   2   9 -13   55.31    4.16
   2   9 -12    2.06    1.73
  -2  -9  12    1.85    2.13
  -2   9  12    1.71    1.94
  -2  -9  12    0.54    2.20
  -2   9  11  146.66   11.84
  -2  -9  11  138.23    6.05
   2   9 -11  148.68   10.58
   2  -9 -11  154.43   10.67
   2   9 -11  141.20    5.90
  -2   9  11  155.68    6.75
  -2  -9  11  139.13    5.93
  -2   9  10   21.01    5.53
  -2  -9  10   18.66    2.70
   2  -9 -10   24.09    4.77
   2   9 -10   24.89    4.97
   2   9 -10   19.53    2.70
   2  -9 -10   21.03    3.03
  -2   9  10   19.96    3.02
  -2  -9  10   16.95    2.57
  -2   9   9   -0.98    3.20
  -2  -9   9    1.24    1.89
   2   9  -9   -1.97    3.20
   2  -9  -9    3.01    3.14
   2  -9  -9    1.95    1.86
   2   9  -9    3.26    1.78
  -2   9   9    4.20    2.16
  -2  -9   9    0.70    1.93
   2   9  -8   25.08    4.47
   2  -9  -8   29.89    5.19
   2  -9  -8   28.35    3.02
  -2  -9   8   33.30    3.39
  -2   9   8   34.32    3.37
  -2   9   8   30.55    5.83
  -2  -9   8   22.82    3.90
   2  -9  -7   50.38    6.57
   2   9  -7   43.31    5.82
   2  -9  -7   51.60    3.91
  -2  -9   7   54.78    3.85
  -2  -9   7   48.78    3.79
  -2   9   7   51.37    4.04
  -2   9   7   52.00    7.47
  -2  -9   7   47.82    5.46
   2  -9  -7   53.24    6.10
   2   9  -6  216.62   11.55
  -2  -9   6  216.92    7.27
   2  -9  -6  216.72    7.54
  -2   9   6  221.17    7.67
  -2  -9   6  207.99   10.74
   2  -9  -6  217.84   12.15
  -2   9   6  219.77   14.17
   2   9  -5   17.80    4.12
   2   9  -5   20.81    4.39
   2  -9  -5   21.89    2.73
  -2  -9   5   12.16    2.97
   2  -9  -5   23.96    4.41
  -2   9   5   21.59    2.77
  -2  -9   5   20.64    2.46
  -2  -9   4   99.96    4.38
  -2  -9   4  115.68    5.14
  -2  -9   4  103.38    7.75
   2  -9  -4  103.84    8.25
   2  -9  -4  118.07    5.36
  -2   9   4  106.45    5.17
   2   9  -4   95.90    7.20
   2   9  -4   96.39    8.43
  -2  -9   3    0.16    1.35
   2   9  -3    0.20    2.60
  -2  -9   3   -0.06    1.64
  -2  -9   3   -1.46    2.09
   2  -9  -3    0.47    2.21
   2  -9  -3    0.63    1.40
  -2   9   3    0.72    1.60
  -2  -9   3   -1.41    1.58
  -2  -9   2    5.19    1.63
   2   9  -2    1.51    3.18
  -2  -9   2    5.43    1.69
   2  -9  -2    6.16    2.68
  -2  -9   2    0.61    1.94
   2  -9  -2    3.74    1.62
  -2   9   2    4.94    1.70
  -2  -9   2    7.89    1.89
   2  -9  -1   17.59    3.82
   2   9  -1   14.06    3.74
  -2  -9   1   13.93    2.10
   2  -9  -1   19.71    4.07
  -2  -9   1   10.45    2.86
   2  -9  -1   15.69    2.33
  -2  -9   1   15.83    2.22
  -2  -9   1   16.64    2.25
  -2  -9   0   38.11    2.96
  -2  -9   0   36.25    2.95
  -2  -9   0   37.44    4.91
   2  -9   0   37.17    5.11
   2  -9   0   40.00    3.14
   2  -9   0   41.43    5.50
   2   9   0   31.06    4.96
  -2  -9   0   33.80    2.77
  -2  -9  -1   -0.06    1.57
  -2  -9  -1    1.49    2.35
   2  -9   1    0.74    2.10
   2  -9   1    1.01    1.31
   2   9   1    2.73    2.79
   2  -9   1   -0.36    2.47
  -2  -9  -1    2.49    1.68
  -2   9  -1    2.50    2.92
   2  -9   2   13.31    3.41
  -2  -9  -2   18.20    2.51
   2  -9   2    8.41    3.37
  -2  -9  -2    6.86    2.63
   2  -9   2    9.82    1.84
  -2  -9  -2   12.22    2.12
  -2   9  -2   15.39    4.34
  -2  -9  -2   16.00    2.49
  -2  -9  -3   27.46    2.75
   2  -9   3   29.15    4.54
  -2  -9  -3   28.01    2.74
  -2  -9  -3   25.12    4.34
   2  -9   3   28.86    3.03
  -2   9  -3   29.80    2.98
   2   9   3   27.95    2.59
  -2  -9  -3   28.25    2.65
  -2   9  -3   30.15    5.37
  -2  -9  -4   -0.15    1.64
   2  -9   4    0.08    2.37
  -2  -9  -4   -0.05    1.64
  -2  -9  -4    1.55    1.71
   2  -9   4    0.99    1.54
  -2   9  -4    1.71    1.78
   2   9   4    0.61    1.41
  -2   9  -4    1.30    3.76
  -2  -9  -5  126.26    5.44
   2  -9   5  130.32    8.92
  -2   9  -5  128.94    5.84
   2   9   5  124.98    8.91
   2  -9   5  132.50    6.10
  -2   9  -5  137.14    6.03
   2   9   5  135.60    5.36
  -2  -9  -5  130.30    5.10
  -2   9  -5  133.87   10.70
  -2  -9  -6  132.19    5.52
   2   9   6  140.07    9.38
   2  -9   6  130.91    8.83
  -2   9  -6  132.21    5.95
   2  -9   6  131.02    6.06
  -2   9  -6  138.66    6.22
   2   9   6  146.23    5.75
  -2   9  -6  129.74   10.65
  -2  -9  -6  140.04    5.30
   2  -9   7   13.16    3.52
  -2  -9  -7   13.63    2.19
   2  -9   7   12.75    2.56
  -2   9  -7   12.70    2.44
  -2   9  -7   16.82    2.63
  -2  -9  -7   12.93    2.14
  -2   9  -7   15.40    4.18
  -2   9  -8  136.11    6.17
   2  -9   8  122.25    8.50
  -2  -9  -8  144.87    6.17
  -2   9  -8  143.39    6.57
   2  -9   8  124.88    6.10
  -2  -9  -8  130.89    5.66
  -2  -9  -8  136.94    5.32
  -2   9  -8  140.88   11.08
  -2   9  -9    0.65    1.80
  -2   9  -9    1.72    1.89
  -2  -9  -9    0.96    2.00
  -2   9  -9   -0.87    2.59
  -2  -9  -9    3.12    1.90
  -2  -9 -10   70.12    4.56
  -2   9 -10   67.03    4.86
  -2   9 -10   63.03    4.62
  -2   9 -10   70.17    8.29
  -2  -9 -10   68.15    4.39
  -2   9 -11   19.64    3.11
  -2  -9 -11   19.02    2.93
  -2   9 -11   15.26    2.79
  -2   9 -11   18.07    4.23
  -2  -9 -11   15.28    2.79
  -2  -9 -12   57.84    4.16
  -2   9 -12   60.34    4.59
  -2   9 -12   54.09    4.37
  -2   9 -12   57.27    4.48
  -2  -9 -12   61.67    4.51
  -2   9 -13   -0.28    2.06
  -2  -9 -13    5.07    2.20
  -2   9 -13   -0.56    2.46
  -2  -9 -13    4.44    2.29
  -2   9 -13    1.94    2.11
  -2   9 -14    2.71    2.15
  -2  -9 -14    3.00    2.23
  -2   9 -14    1.27    2.93
  -2  -9 -14    1.24    2.36
  -2   9 -14    2.97    2.18
  -2   9 -15   66.71    4.94
  -2  -9 -15   65.76    4.36
  -2   9 -15   56.86    4.40
  -2  -9 -15   70.13    4.76
  -2   9 -15   63.53    4.95
  -2   9 -16    6.25    2.21
  -2  -9 -16   10.55    2.68
  -2  -9 -16    7.76    2.17
  -2   9 -16    9.94    3.04
  -2  -9 -17    4.97    2.54
  -2  -9 -17    0.56    1.83
  -2   9 -17    3.20    2.83
  -2  -9 -18    0.67    2.18
  -2   9 -18   -1.90    2.56
  -2  -9 -18    1.72    1.66
  -2   9 -18    1.30    2.69
  -2   9 -19   29.24    3.38
  -2  -9 -19   30.38    3.32
  -2  -9 -19   27.25    2.85
  -2   9 -19   27.44    3.53
  -2   9 -20   18.54    2.80
  -2  -9 -20   20.70    2.92
  -2   9 -20   16.06    3.08
  -2  -9 -20   18.31    2.29
  -2  -9 -21   -1.26    1.75
  -2   9 -21   -0.13    1.93
  -2   9 -21   -2.11    2.36
  -2  -9 -21   -0.36    1.48
  -2  -9 -21   -2.37    1.50
  -2  -9 -22   11.46    1.41
  -2   9 -22   10.07    1.90
  -2  -9 -22   11.57    1.99
  -2   9 -22   11.95    2.38
  -2  -9 -22   12.02    1.61
   2   9  22   13.09    2.19
  -2   9 -23    0.27    1.31
  -2  -9 -23    1.12    1.26
  -2   9 -23   -0.01    1.57
  -2  -9 -23    0.65    0.98
   2   9  23    0.18    1.30
  -2   9 -24    8.27    1.52
   2   9  24    8.13    1.33
   2 -10 -23    8.42    1.04
  -2 -10  23    9.57    1.42
   2 -10 -22    1.92    1.11
  -2  10  22    2.68    1.07
  -2 -10  22    3.81    1.48
  -2 -10  22   -0.98    0.94
   2 -10 -21   10.43    1.77
  -2  10  21    9.93    1.25
  -2 -10  21   12.40    1.77
  -2 -10  21   14.01    2.01
  -2  10  21   12.54    1.69
   2  10 -21   13.22    1.61
   2 -10 -20   11.61    2.00
   2  10 -20   14.44    2.15
  -2 -10  20   16.39    2.41
  -2  10  20   14.80    1.96
  -2  10  20   16.58    1.88
  -2 -10  20   18.52    2.44
   2 -10 -19   41.86    3.27
  -2  10  19   43.18    2.96
  -2 -10  19   45.75    3.54
   2  10 -19   43.41    3.21
  -2 -10  19   42.35    3.37
   2 -10 -18    3.97    1.92
   2  10 -18    6.71    2.35
  -2  10  18    3.70    1.70
  -2 -10  18    5.27    2.55
   2 -10 -17   13.06    2.54
   2  10 -17   11.68    2.58
  -2  10  17   18.06    2.64
  -2 -10  17   14.88    3.07
   2 -10 -16    3.60    1.99
   2  10 -16    3.00    1.64
   2  10 -16    1.71    2.21
  -2  10  16    4.79    1.96
  -2 -10  16    1.87    2.64
   2 -10 -15    1.70    2.03
   2  10 -15    2.52    1.51
   2  10 -15    2.81    2.36
  -2  10  15    0.36    1.77
  -2 -10  15    0.43    2.65
   2  10 -14    8.68    2.49
   2 -10 -14    7.00    2.23
  -2  10  14    7.76    2.41
  -2 -10  14    7.26    2.32
  -2 -10  13    8.77    2.66
   2  10 -13    8.37    2.56
   2  10 -13   10.01    2.19
   2 -10 -13    7.03    2.29
  -2  10  13    7.82    2.47
  -2 -10  13    7.45    2.30
   2  10 -12    1.36    1.97
   2 -10 -12    1.55    1.94
  -2 -10  12    2.75    2.15
  -2  10  12   -0.08    1.91
  -2 -10  12    0.00    2.10
   2  10 -11    1.84    1.83
   2 -10 -11    1.27    1.91
  -2 -10  11    1.80    2.30
  -2  10  11    1.75    2.10
  -2 -10  11    0.59    2.19
   2  10 -10    3.58    1.86
   2 -10 -10    3.19    1.93
  -2 -10  10    2.55    2.18
  -2  10  10    3.88    2.14
  -2 -10  10    3.75    2.22
   2 -10  -9    5.81    2.06
   2  10  -9    3.58    1.99
  -2 -10   9    4.53    2.45
  -2  10   9    2.49    1.94
  -2 -10   9    2.76    2.05
   2 -10  -8   32.90    4.94
  -2 -10   8   40.24    3.74
   2  10  -8   43.82    3.74
   2 -10  -8   42.52    3.82
  -2  10   8   41.62    3.88
  -2 -10   8   36.37    3.46
  -2 -10   7   23.27    3.06
  -2  10   7   23.12    5.42
   2 -10  -7   22.98    3.02
  -2  10   7   23.44    3.19
   2 -10  -7   20.35    4.02
  -2 -10   6    6.33    1.96
  -2 -10   6    5.57    2.32
   2 -10  -6    7.73    2.39
   2 -10  -6   13.63    2.63
  -2  10   6    9.35    2.19
   2 -10  -6   13.97    3.49
  -2 -10   5    1.15    1.76
  -2 -10   5    0.18    1.95
  -2  10   5    3.58    3.75
   2 -10  -5   -0.02    2.53
   2 -10  -5   -0.34    1.74
  -2  10   5    1.67    2.05
   2 -10  -5    1.72    2.17
   2 -10  -4   57.45    4.11
  -2 -10   4   54.30    5.63
   2 -10  -4   60.48    6.66
  -2  10   4   55.82    4.23
  -2 -10   4   56.94    4.08
  -2 -10   3    2.18    1.69
  -2 -10   3    2.65    1.93
  -2 -10   3    6.24    2.82
   2 -10  -3    3.38    2.14
   2 -10  -3    3.53    2.05
  -2  10   3    1.96    1.95
   2  10  -3    3.73    2.76
   2 -10  -2   27.43    3.06
   2 -10  -2   23.45    4.26
  -2 -10   2   19.63    3.94
  -2 -10   2   22.77    2.77
  -2 -10   2   28.08    2.94
  -2 -10   1   13.15    2.55
  -2 -10   1   16.17    3.49
   2 -10  -1   16.67    3.77
   2 -10  -1   18.99    2.81
  -2 -10   1   15.87    2.50
  -2 -10   1   14.58    2.35
  -2 -10   0   29.03    2.99
  -2 -10   0   26.41    3.02
   2 -10   0   31.48    5.23
  -2 -10   0   28.94    4.53
   2 -10   0   35.51    3.41
   2  10   0   25.73    2.31
  -2 -10   0   24.65    2.86
  -2 -10  -1   17.25    2.51
   2 -10   1   27.46    4.33
  -2 -10  -1   17.19    2.66
   2 -10   1   13.22    3.24
  -2 -10  -1   15.23    3.40
   2 -10   1   18.86    2.55
   2  10   1   17.57    2.32
  -2 -10  -1   16.92    2.44
  -2 -10  -2    2.61    1.56
  -2 -10  -2    0.10    2.23
   2 -10   2    3.09    1.96
  -2 -10  -2    2.92    1.95
   2 -10   2    0.01    2.61
   2 -10   2    2.38    1.68
  -2  10  -2    1.49    1.74
   2  10   2    2.80    1.51
  -2 -10  -2    2.53    1.71
   2 -10   3    0.49    1.87
   2 -10   3    0.64    2.06
  -2 -10  -3   -1.86    1.95
   2 -10   3    2.59    2.04
  -2  10  -3    0.93    1.78
   2  10   3    0.93    1.60
  -2 -10  -3    0.42    1.66
  -2  10  -3   -4.81    3.11
  -2 -10  -4   50.72    3.85
   2 -10   4   46.10    6.16
   2 -10   4   47.21    5.39
  -2  10  -4   55.25    4.22
  -2  10  -4   52.93    4.09
   2 -10   4   50.79    4.20
  -2 -10  -4   55.03    4.03
   2  10   4   52.34    3.76
  -2  10  -4   52.58    6.99
  -2 -10  -4   46.45    3.51
  -2 -10  -5   -0.62    1.67
  -2  10  -5   -0.06    2.38
   2 -10   5    0.06    1.84
  -2  10  -5    1.45    1.78
  -2  10  -5   -0.57    1.88
  -2 -10  -5   -0.19    2.08
   2  10   5    1.25    1.75
  -2 -10  -5   -0.79    2.13
  -2  10  -6   23.09    4.77
  -2 -10  -6   18.47    2.45
  -2 -10  -6   15.81    2.58
  -2  10  -6   17.16    2.86
   2 -10   6   15.87    2.70
  -2  10  -6   16.86    2.79
   2  10   6   14.80    2.57
  -2 -10  -6   19.20    2.68
  -2 -10  -7   32.21    3.03
  -2  10  -7   37.89    5.74
  -2  10  -7   37.66    3.75
   2 -10   7   37.32    3.81
  -2  10  -7   41.56    3.98
   2  10   7   35.75    3.59
  -2 -10  -7   35.63    3.32
  -2 -10  -8   34.62    3.05
  -2  10  -8   37.20    3.66
   2  10   8   35.31    3.60
  -2 -10  -8   41.44    3.69
  -2  10  -8   40.88    3.89
   2 -10   8   35.18    3.79
  -2 -10  -9    3.02    1.66
  -2  10  -9    2.66    2.11
  -2  10  -9    5.36    2.46
   2  10   9    2.93    2.28
  -2 -10  -9    3.68    2.00
  -2  10 -10    6.26    2.25
  -2 -10 -10    7.00    1.98
  -2  10 -10    7.78    2.56
   2  10  10    4.25    2.24
  -2 -10 -10    6.01    2.12
  -2 -10 -11    2.41    1.97
  -2  10 -11    2.15    2.11
  -2 -10 -11    2.11    1.58
  -2  10 -11    2.52    2.48
   2  10  11    2.87    2.29
  -2  10 -11    4.77    2.58
  -2 -10 -12   -0.23    2.13
  -2  10 -12    1.25    1.88
  -2 -10 -12    1.58    1.60
  -2  10 -12    3.28    2.35
   2  10  12    4.23    2.34
  -2  10 -12    2.59    2.47
  -2 -10 -13    0.40    1.99
  -2  10 -13    0.55    2.01
  -2 -10 -13   -1.22    1.51
  -2  10 -13    0.57    2.08
  -2 -10 -13    1.07    2.31
   2  10  13    1.17    2.31
  -2  10 -13    0.28    2.78
  -2  10 -14   28.31    3.71
  -2 -10 -14   33.90    2.73
  -2  10 -14   28.67    3.29
  -2 -10 -14   28.91    3.47
  -2  10 -14   26.61    3.53
   2  10  14   30.61    3.72
  -2 -10 -14   28.45    2.99
  -2 -10 -15   12.12    2.30
  -2  10 -15   15.14    2.67
  -2 -10 -15   13.28    1.86
  -2 -10 -15   16.47    2.93
  -2  10 -15   15.02    2.95
   2  10  15   16.32    3.00
  -2  10 -15   16.49    3.22
  -2 -10 -16    4.37    1.91
  -2  10 -16    5.89    1.97
  -2 -10 -16    6.35    2.47
  -2  10 -16    6.15    2.78
   2  10  16    4.64    2.44
  -2 -10 -16    3.22    1.35
  -2 -10 -17   11.70    2.22
  -2 -10 -17   14.96    2.85
   2  10  17   15.08    2.93
  -2  10 -17   13.46    2.89
  -2 -10 -18    2.16    1.76
  -2 -10 -18    0.68    1.57
  -2  10 -18   -1.93    2.25
   2  10  18    0.30    1.94
  -2  10 -18   -0.46    2.40
  -2 -10 -19    0.75    1.63
  -2 -10 -19    3.18    1.59
  -2  10 -19    1.72    1.94
   2  10  19    2.03    1.93
  -2  10 -19    3.59    2.39
  -2 -10 -20    6.80    1.59
  -2 -10 -20    9.53    1.60
  -2  10 -20    9.61    2.06
   2  10  20    9.44    2.02
  -2  10 -20    8.05    2.26
  -2  10 -21    6.80    1.59
  -2 -10 -21    7.39    1.32
  -2  10 -21    5.45    1.81
   2  10  21    7.09    1.66
  -2 -10 -21    8.14    1.33
   2  10  22    7.23    1.41
  -2  10 -22    7.54    1.44
  -2  10 -22    6.12    1.53
  -2 -10 -22    7.13    1.00
   2  10  23   -0.20    0.81
  -2  10 -23    0.78    1.01
  -2 -11  21   -0.06    1.38
   2 -11 -21   -1.45    0.75
  -2  11  21   -0.58    0.70
  -2 -11  20   10.67    1.49
   2 -11 -20    7.22    1.39
  -2  11  20    8.82    1.30
   2  11 -20    8.24    1.22
   2 -11 -19    1.70    1.23
  -2 -11  19   -0.72    1.64
  -2  11  19    0.92    1.06
  -2 -11  19    1.26    1.46
   2  11 -19   -0.75    1.29
   2 -11 -18    1.30    1.33
  -2  11  18    1.48    1.21
  -2 -11  18    1.82    1.90
  -2  11  18    0.71    1.29
  -2 -11  18    1.05    1.55
   2  11 -18    2.37    1.60
   2 -11 -17    8.35    1.88
  -2 -11  17    6.73    2.33
  -2 -11  17    8.80    1.95
  -2  11  17   12.88    1.97
   2  11 -17   10.72    2.24
  -2  11  16   65.85    3.86
  -2 -11  16   64.82    3.62
   2 -11 -16   59.51    3.84
  -2 -11  16   66.33    4.17
   2  11 -16   66.62    3.99
   2  11 -15   25.13    2.48
   2 -11 -15   33.61    3.25
  -2 -11  15   30.57    3.52
  -2  11  15   34.04    3.20
  -2 -11  15   23.62    2.65
   2  11 -15   28.89    3.23
   2 -11 -14    0.54    1.83
   2  11 -14    0.14    1.42
  -2 -11  14   -0.29    2.58
  -2 -11  14    2.45    1.91
  -2  11  14   -2.74    1.92
   2  11 -14   -0.42    2.33
  -2 -11  13   11.82    2.30
   2  11 -13   10.99    2.23
   2 -11 -13   13.32    2.54
  -2 -11  13    9.79    2.27
  -2  11  13   12.55    2.47
   2  11 -13   17.15    2.94
  -2 -11  12   62.38    3.77
   2 -11 -12   59.97    4.35
   2  11 -12   61.18    4.08
  -2 -11  12   57.32    4.37
  -2  11  12   67.87    4.52
   2  11 -12   69.03    4.54
  -2 -11  11   48.17    4.00
  -2  11  11   51.07    4.11
  -2 -11  11   51.79    3.67
   2 -11 -11   50.49    4.12
   2  11 -11   50.49    3.91
  -2 -11  10   20.99    3.36
  -2  11  10   21.41    3.12
  -2 -11  10   15.75    2.56
   2 -11 -10   20.16    2.99
   2  11 -10   17.46    2.67
  -2 -11   9    9.02    2.78
  -2  11   9    5.23    2.37
  -2 -11   9    5.54    2.23
   2 -11  -9    3.71    2.05
   2  11  -9    6.93    2.12
  -2 -11   8   28.60    3.38
  -2  11   8   33.32    3.68
  -2 -11   8   31.63    3.17
   2 -11  -8   32.00    3.47
   2  11  -8   31.53    3.42
  -2 -11   7    0.86    2.40
  -2  11   7   -1.26    2.27
  -2 -11   7    0.87    2.14
   2 -11  -7    2.63    2.15
   2  11  -7   -2.07    1.74
   2 -11  -6    0.56    1.88
  -2 -11   6   -1.54    2.34
  -2  11   6   -1.12    2.16
   2 -11  -5    8.11    2.25
  -2 -11   5    7.15    2.62
  -2 -11   5    3.81    1.96
   2 -11  -4    9.66    2.20
  -2 -11   4    9.84    2.40
   2 -11  -3   46.63    3.98
  -2 -11   3   41.49    3.68
   2 -11  -2    1.00    1.95
  -2 -11   2   -0.63    1.93
  -2 -11   2   -0.52    1.88
   2 -11  -1    2.40    2.02
  -2 -11   1    2.52    2.16
  -2 -11   1    2.16    1.82
   2 -11   0   71.38    4.70
  -2 -11   0   66.85    4.38
  -2 -11   0   63.77    4.34
  -2  11   0   73.97    4.93
  -2  11  -1    8.43    2.42
   2 -11   1   10.60    2.37
  -2 -11  -1    4.32    1.99
  -2 -11  -1    6.56    2.10
  -2 -11  -1    7.34    2.08
  -2 -11  -2    3.48    1.74
   2 -11   2    4.88    2.24
  -2  11  -2    6.00    2.27
  -2  11  -2    5.76    2.22
  -2 -11  -2    2.68    1.98
   2  11   2    4.87    1.61
  -2 -11  -2    6.04    2.14
  -2 -11  -3    0.07    1.64
  -2  11  -3   -0.44    1.85
   2 -11   3    0.40    1.94
  -2  11  -3   -1.57    2.25
  -2 -11  -3    0.09    1.91
   2  11   3    2.61    1.87
  -2 -11  -3   -1.31    1.94
  -2 -11  -4   26.80    2.93
   2 -11   4   30.26    3.54
  -2  11  -4   25.91    3.29
  -2  11  -4   28.27    3.38
  -2 -11  -4   25.60    3.18
   2  11   4   24.92    2.89
  -2 -11  -4   25.84    3.01
  -2 -11  -5    9.34    2.16
  -2  11  -5   13.65    2.82
  -2  11  -5   13.84    2.80
   2 -11   5    8.84    2.37
  -2 -11  -5   10.07    2.69
   2  11   5    8.44    2.05
  -2 -11  -5   14.57    2.53
  -2 -11  -6    0.11    2.29
   2  11   6    1.95    1.86
  -2 -11  -6    1.56    1.90
   2 -11   6    1.39    1.90
  -2  11  -6    0.28    2.07
  -2  11  -6    0.21    2.03
  -2 -11  -7   12.17    2.65
   2 -11   7    9.75    2.54
  -2  11  -7    8.65    2.37
  -2  11  -7   16.33    2.90
   2  11   7   12.37    2.64
  -2 -11  -7   17.21    2.51
  -2 -11  -8  115.27    5.06
  -2  11  -8  110.12    5.88
  -2  11  -8  113.56    6.23
  -2 -11  -8  110.96    5.72
   2  11   8  107.98    5.75
  -2 -11  -8  112.61    5.51
  -2 -11  -9    2.38    1.71
  -2 -11  -9    0.05    2.12
  -2  11  -9    2.06    1.92
  -2  11  -9    2.88    2.28
   2  11   9    2.43    2.11
  -2 -11  -9    1.78    1.89
  -2 -11 -10    6.16    1.88
  -2  11 -10    4.36    2.05
  -2 -11 -10    7.22    2.75
  -2  11 -10    3.82    2.20
   2  11  10    4.24    2.20
  -2 -11 -10    7.88    2.34
  -2 -11 -11   73.44    3.80
  -2  11 -11   58.88    4.38
  -2 -11 -11   75.01    4.82
  -2  11 -11   73.03    5.18
   2  11  11   67.31    4.77
  -2  11 -11   70.98    4.86
  -2 -11 -11   69.38    4.34
  -2 -11 -12   64.95    3.50
  -2  11 -12   65.81    4.46
  -2 -11 -12   69.88    4.63
  -2  11 -12   64.08    4.86
   2  11  12   70.76    4.78
  -2 -11 -12   71.06    4.27
  -2  11 -12   77.22    5.04
  -2  11 -13   -0.56    2.53
  -2 -11 -13   -0.73    1.37
  -2  11 -13    1.90    1.93
  -2 -11 -13    0.90    2.05
  -2  11 -13    3.08    2.06
   2  11  13    0.93    1.98
  -2 -11 -13    3.23    1.99
  -2  11 -14    1.85    2.44
  -2 -11 -14    0.64    1.23
  -2  11 -14    0.40    1.75
  -2 -11 -14    1.71    2.15
  -2  11 -14    1.11    2.08
   2  11  14    1.14    2.14
  -2 -11 -14    2.05    1.89
  -2 -11 -15    1.98    1.74
  -2 -11 -15   -2.41    2.09
  -2  11 -15    0.51    1.59
   2  11  15   -0.82    1.96
  -2  11 -15   -0.18    2.52
  -2 -11 -16    0.48    1.83
  -2 -11 -16    1.18    1.66
   2  11  16   -0.30    1.93
  -2  11 -16    1.61    2.33
  -2 -11 -17   18.64    2.35
  -2 -11 -17   20.04    2.14
  -2  11 -17   18.60    2.66
   2  11  17   18.63    2.48
  -2  11 -17   20.14    2.88
  -2 -11 -18    1.19    1.48
  -2 -11 -18    0.25    1.20
  -2  11 -18    1.40    1.79
   2  11  18    1.01    1.65
  -2  11 -18    2.10    2.07
  -2  11 -19   22.01    2.14
  -2  11 -19   23.46    2.48
   2  11  19   23.86    2.24
  -2 -11 -19   25.69    2.07
  -2  11 -20   13.39    1.64
  -2  11 -20   11.91    1.77
  -2 -11 -20   14.12    1.37
   2  11  20   13.77    1.64
  -2  11 -21    3.07    1.16
   2  11  21    1.32    0.94
  -2 -12  19    2.15    1.25
   2 -12 -19    2.84    0.93
   2 -12 -18    3.59    1.01
   2 -12 -18    4.72    1.20
   2  12 -18    4.23    1.07
  -2 -12  18    5.02    1.47
  -2  12  18    4.52    0.77
   2  12 -17    1.11    1.33
  -2 -12  17   -0.44    1.60
  -2  12  17    0.20    0.73
   2 -12 -17   -0.96    1.08
   2  12 -16    7.47    1.85
  -2 -12  16    8.59    2.09
  -2  12  16    6.76    1.12
   2 -12 -16    8.34    1.58
   2  12 -15    3.02    1.90
  -2  12  15    1.64    0.95
  -2 -12  15    2.91    2.11
   2 -12 -15    3.19    1.44
   2  12 -14   11.68    2.41
  -2  12  14    8.97    1.32
  -2 -12  14    9.95    2.58
   2 -12 -14   11.01    1.90
   2  12 -14    8.97    1.64
   2  12 -13    3.52    2.24
  -2 -12  13    3.35    2.47
   2 -12 -13    3.31    1.66
   2  12 -13    3.39    1.69
   2 -12 -12    4.74    1.86
   2  12 -12    2.62    1.66
   2  12 -12    6.49    2.35
  -2 -12  12    4.40    1.91
   2 -12 -11    3.93    1.90
   2  12 -11    5.24    2.05
  -2 -12  11    5.64    2.36
   2  12 -11    6.69    2.59
  -2 -12  11    5.92    2.09
  -2 -12  10   18.36    2.47
  -2 -12  10   21.11    2.98
   2  12 -10   23.02    2.83
   2 -12 -10   19.92    2.79
  -2 -12   9    2.59    1.88
  -2 -12   9    3.76    2.16
   2 -12  -9    6.06    2.10
   2  12  -9    4.65    1.96
  -2 -12   8   54.14    3.71
  -2 -12   8   53.10    4.19
   2 -12  -8   57.17    4.15
   2  12  -8   53.77    4.14
  -2 -12   7   10.70    2.31
  -2 -12   7   15.59    2.90
   2 -12  -7   13.26    1.95
   2 -12  -7   17.07    2.75
   2  12  -7   15.36    2.73
  -2 -12   6   18.75    2.78
   2 -12  -6   22.90    2.98
   2  12  -6   25.71    3.26
   2 -12  -6   19.63    2.13
  -2 -12   6   23.11    3.33
   2 -12  -5   52.89    4.14
  -2 -12   5   51.97    4.16
   2 -12  -4    4.04    2.11
  -2 -12   4    4.16    2.49
   2 -12  -3   11.00    2.30
  -2 -12   3    9.27    2.19
   2 -12  -2   13.50    2.58
  -2  12   2   10.83    2.56
  -2 -12   2   11.18    2.44
   2  12  -1    5.02    1.71
   2 -12  -1    3.34    2.18
  -2  12   1    5.23    2.35
  -2 -12   1    1.03    1.97
  -2  12   0    7.59    2.32
   2 -12   0   12.14    2.60
  -2  12   0   11.81    2.86
   2  12   0    7.06    1.96
  -2 -12   0    6.09    2.17
  -2 -12   0    5.19    1.93
  -2  12  -1    9.76    2.47
  -2  12  -1    9.79    2.73
   2 -12   1   10.23    2.39
  -2 -12  -1    6.70    2.27
  -2 -12  -1    8.66    2.23
   2 -12   2   10.23    2.51
  -2  12  -2    8.94    2.65
  -2  12  -2   11.46    2.56
  -2 -12  -2    8.96    2.10
  -2 -12  -2    9.91    2.62
  -2  12  -3    7.69    2.49
   2 -12   3    8.26    2.32
  -2  12  -3    7.99    2.33
  -2 -12  -3    9.22    2.44
  -2 -12  -3   12.50    2.41
  -2  12  -4   35.80    3.76
   2 -12   4   32.54    3.60
  -2 -12  -4   32.38    3.29
  -2 -12  -4   33.18    3.54
  -2  12  -4   36.05    3.59
  -2 -12  -5    1.22    1.60
   2 -12   5   -0.29    1.96
  -2  12  -5    2.13    2.33
  -2  12  -5    1.18    2.01
  -2 -12  -5    1.69    2.03
   2  12   5   -1.12    1.83
  -2 -12  -5    0.74    1.78
  -2  12  -6   27.51    3.26
  -2  12  -6   24.26    3.30
  -2 -12  -6   26.03    3.02
  -2 -12  -6   27.12    3.24
   2  12   6   25.42    2.95
  -2 -12  -6   23.95    2.53
  -2 -12  -7    2.51    1.55
  -2 -12  -7    3.63    2.37
  -2  12  -7    1.56    2.03
  -2  12  -7    2.02    2.06
   2  12   7    0.88    1.77
  -2 -12  -7    2.51    1.90
  -2  12  -8   34.82    3.58
  -2 -12  -8   35.04    3.39
  -2 -12  -8   27.88    3.31
  -2  12  -8   34.67    3.73
   2  12   8   31.96    3.26
  -2 -12  -8   30.72    2.73
  -2 -12  -9   -0.12    1.59
  -2  12  -9    0.77    1.92
  -2 -12  -9    2.40    2.15
  -2  12  -9    1.00    2.10
   2  12   9    0.51    1.83
  -2 -12  -9    1.31    1.73
  -2 -12 -10   66.82    3.46
  -2  12 -10   60.57    4.25
  -2 -12 -10   66.88    4.22
  -2 -12 -10   67.09    4.46
  -2  12 -10   61.45    4.59
   2  12  10   65.57    4.34
  -2  12 -10   63.58    4.34
  -2 -12 -11    5.17    1.49
  -2  12 -11    2.99    1.82
  -2 -12 -11    5.55    2.25
  -2  12 -11    1.88    2.04
   2  12  11    4.77    2.13
  -2  12 -11    5.57    2.68
  -2 -12 -12   -0.08    1.11
  -2  12 -12   -0.87    1.66
  -2 -12 -12    1.86    2.04
  -2  12 -12   -1.25    1.99
   2  12  12   -0.81    1.85
  -2  12 -12    0.49    2.33
  -2  12 -13    0.82    1.61
  -2 -12 -13    0.36    1.88
  -2  12 -13   -1.09    1.84
   2  12  13    1.72    1.83
  -2  12 -13    2.55    2.28
  -2  12 -14    2.03    1.57
  -2  12 -14   -0.47    2.14
  -2 -12 -14    1.73    1.95
   2  12  14   -0.53    1.62
  -2  12 -15   -0.67    1.87
   2  12  15   -0.92    1.64
  -2 -12 -15    1.39    1.74
  -2  12 -16    1.06    1.75
  -2  12 -16    3.33    1.90
   2  12  16   -0.16    1.38
  -2 -12 -16   -0.42    1.49
  -2 -12 -17    0.68    1.31
  -2 -12 -17   -0.14    1.01
  -2  12 -17    0.84    1.58
   2  12  17    1.80    1.38
  -2  12 -17    0.61    1.54
  -2 -12 -18    3.41    1.22
  -2 -12 -18    3.32    1.01
   2  12  18    2.73    1.14
  -2  12 -18    4.73    1.45
  -2  12 -18    3.80    1.31
  -2  12 -19    0.53    0.87
   2  12  19    0.40    0.83
  -2  12 -19    3.06    1.09
  -2 -12 -19    1.96    0.74
  -2  13  16    3.07    0.86
   2 -13 -16    2.03    0.69
  -2 -13  16    2.33    1.23
  -2 -13  16    4.03    1.15
   2 -13 -16    1.31    0.74
   2 -13 -15    3.33    1.02
  -2 -13  15    5.73    1.54
   2 -13 -15    1.66    0.89
  -2 -13  15    3.83    1.32
   2  13 -15    3.21    1.25
   2 -13 -14   16.83    1.72
   2 -13 -14   18.52    1.66
   2  13 -14   15.36    1.86
  -2 -13  14   20.91    2.28
   2 -13 -13    4.14    1.26
   2  13 -13    3.36    1.09
   2 -13 -13    4.72    1.28
   2  13 -13    3.55    1.79
  -2 -13  13    6.25    2.04
   2 -13 -12    1.17    1.23
   2  13 -12    2.74    1.26
   2 -13 -12    3.33    1.32
   2  13 -12    3.08    1.96
  -2 -13  12    4.87    2.19
   2  13 -11   13.62    2.35
   2 -13 -11   14.86    1.77
   2 -13 -11   13.42    1.99
   2  13 -11   10.47    1.84
  -2 -13  10    1.47    1.89
   2 -13 -10    4.75    1.50
   2  13 -10    0.79    2.06
   2  13 -10   -0.42    1.48
   2 -13 -10   -1.10    1.54
  -2 -13  10   -0.38    1.41
   2 -13  -9    0.32    1.50
   2  13  -9   -0.24    1.49
   2 -13  -9    1.04    1.26
  -2 -13   9   -1.19    2.02
  -2 -13   9    0.64    1.49
   2  13  -8    1.59    1.79
   2 -13  -8    1.53    1.63
   2 -13  -8    2.27    1.27
  -2 -13   8    0.93    1.91
  -2 -13   8    0.17    1.58
   2  13  -7   -0.27    1.80
   2 -13  -7    2.49    1.80
  -2 -13   7   -0.32    2.00
   2 -13  -7    1.11    1.25
  -2 -13   7    1.79    1.87
  -2  13   6    0.73    2.11
   2 -13  -6   -0.08    1.66
   2  13  -6    2.23    2.11
  -2  13   6    0.97    1.43
  -2 -13   6   -0.53    1.79
  -2 -13   6   -1.03    2.08
   2 -13  -5   53.88    3.81
   2  13  -5   46.71    3.88
  -2  13   5   49.93    3.49
  -2 -13   5   49.36    3.80
  -2 -13   5   49.91    3.35
  -2  13   5   52.20    4.21
   2  13  -4    2.28    2.02
  -2  13   4    2.47    2.16
   2 -13  -4    2.74    1.92
  -2  13   4    1.05    1.52
  -2 -13   4    1.47    2.34
  -2 -13   4   -0.81    2.07
  -2  13   3   11.70    2.14
   2 -13  -3   11.33    2.39
  -2  13   3    8.11    2.51
  -2 -13   3   10.13    2.59
   2 -13  -2   29.68    3.17
  -2  13   2   26.40    2.86
  -2 -13   2   32.86    3.41
  -2  13   2   35.23    3.60
  -2  13   1    5.72    2.06
   2 -13  -1    5.07    1.93
  -2  13   1    3.53    2.34
  -2 -13   1    2.35    1.78
   2  13   0   12.58    1.94
  -2  13   0   11.53    2.61
  -2  13   0   10.75    2.31
   2 -13   0   15.22    2.61
  -2 -13   0   10.18    2.13
  -2  13  -1    1.19    1.80
  -2  13  -1    1.66    1.92
   2 -13   1    1.39    1.85
   2  13   1    2.34    1.65
  -2 -13  -1   -0.06    1.63
   2 -13   2    3.56    2.01
  -2  13  -2    3.42    2.25
   2  13   2    1.06    1.42
  -2  13  -2    4.06    2.07
  -2 -13  -2    3.09    1.90
  -2 -13  -2    3.64    2.15
  -2  13  -3   39.38    3.54
   2 -13   3   37.00    3.57
  -2 -13  -3   33.50    3.36
  -2 -13  -3   35.92    3.28
  -2  13  -3   35.82    3.43
  -2 -13  -4   13.06    2.50
  -2 -13  -4   16.58    2.47
  -2  13  -4   14.22    2.50
  -2  13  -4   14.67    2.58
  -2 -13  -5    2.60    1.88
  -2 -13  -5    4.16    2.14
  -2  13  -5    4.22    2.09
  -2  13  -5    1.86    1.95
  -2  13  -6    7.99    2.30
  -2  13  -6    9.84    2.24
  -2 -13  -6    6.87    1.86
  -2 -13  -6    8.21    2.33
  -2  13  -7    1.18    2.03
  -2 -13  -7    3.01    2.08
  -2 -13  -7    4.14    1.78
  -2  13  -7    3.71    2.02
  -2  13  -8   10.45    2.25
  -2 -13  -8   13.25    2.35
  -2  13  -8   13.70    2.54
  -2 -13  -8   13.29    2.31
  -2  13  -8   11.95    2.51
  -2  13  -9    1.26    1.69
  -2 -13  -9   -0.29    1.99
  -2  13  -9   -0.81    1.86
  -2 -13  -9   -0.17    1.40
  -2  13  -9    2.97    2.16
  -2 -13 -10   -0.27    1.34
  -2  13 -10   -0.92    1.60
  -2 -13 -10   -0.89    1.75
  -2  13 -10    0.07    1.76
   2  13  10   -1.44    1.66
  -2  13 -10    2.69    2.07
  -2 -13 -11    9.33    1.77
  -2  13 -11    7.35    1.75
  -2 -13 -11   10.42    2.08
  -2  13 -11    9.39    2.10
   2  13  11   11.26    2.00
  -2  13 -11    7.42    2.14
  -2 -13 -12    0.75    1.32
  -2  13 -12    0.50    1.28
  -2 -13 -12    0.38    1.58
  -2  13 -12    0.53    1.58
   2  13  12   -2.94    1.59
  -2  13 -12    0.63    1.78
  -2 -13 -13    0.98    1.17
  -2 -13 -13   -0.02    1.54
  -2  13 -13    1.26    1.14
   2  13  13   -0.82    1.44
  -2  13 -13    1.84    1.78
  -2 -13 -14   -0.08    0.99
  -2 -13 -14    1.83    1.42
   2  13  14   -0.52    1.23
  -2  13 -14    0.05    1.50
  -2 -13 -15    1.56    1.15
  -2  13 -15    1.95    1.37
  -2 -13 -15    0.07    0.86
  -2  13 -15    1.53    1.34
  -2 -13 -16   32.61    1.82
  -2 -13 -16   28.77    1.59
  -2  13 -16   29.71    1.81
  -2  13 -16   29.44    1.81
  -2 -14  13    4.85    1.15
  -2  14  13    4.48    0.95
   2  14 -12    2.49    1.15
  -2 -14  12    3.38    1.44
  -2  14  12    0.87    1.00
   2 -14 -12    1.31    0.71
   2  14 -11    0.44    1.26
  -2 -14  11    1.51    1.51
   2 -14 -11   -1.47    0.88
   2  14 -11   -0.07    0.77
  -2  14  11   -1.34    1.15
  -2  14  10   33.02    2.41
   2  14 -10   33.20    2.36
  -2 -14  10   35.58    2.53
   2 -14 -10   33.55    2.11
   2  14 -10   33.98    2.07
   2  14  -9    2.15    1.59
   2  14  -9    1.62    1.20
   2 -14  -9    0.61    1.12
  -2  14   9    0.10    1.35
   2  14  -8    7.28    1.98
  -2 -14   8    3.40    1.59
   2  14  -8    4.84    1.45
   2 -14  -8    3.70    1.28
  -2  14   8    3.22    1.57
   2 -14  -7    7.35    1.55
  -2  14   7    5.37    1.77
   2  14  -7    4.91    1.61
  -2 -14   7    5.46    1.75
  -2 -14   7    4.20    1.18
   2 -14  -6   -1.10    1.35
  -2  14   6    1.61    1.67
   2  14  -6   -0.63    1.54
  -2  14   6   -0.32    0.91
  -2 -14   6   -0.43    1.16
  -2 -14   6   -0.23    1.55
   2  14  -5   40.46    3.00
  -2  14   5   42.88    2.47
   2 -14  -5   48.08    3.01
  -2 -14   5   45.39    3.09
  -2 -14   5   43.04    2.43
  -2  14   5   43.13    3.20
   2 -14  -4    1.09    1.45
   2  14  -4    1.45    1.59
  -2  14   4   -0.12    1.72
  -2  14   4   -0.31    1.14
  -2 -14   4   -0.05    1.40
  -2 -14   4    0.74    1.82
  -2  14   3   41.66    2.81
   2  14  -3   43.20    3.37
   2 -14  -3   43.51    3.04
  -2 -14   3   43.45    3.15
  -2 -14   3   44.79    2.78
  -2  14   3   47.92    3.47
   2 -14  -2    1.53    1.44
  -2  14   2    0.19    1.35
  -2  14   2    0.26    1.71
   2  14  -2    1.26    1.68
  -2 -14   2   -0.29    1.91
  -2 -14   2    1.62    1.59
   2 -14  -1    3.44    1.61
  -2  14   1    4.80    1.94
   2  14  -1    4.91    1.98
  -2  14   1    2.97    1.48
  -2 -14   1    4.11    1.94
  -2 -14   1    2.87    1.61
  -2 -14   0    6.94    2.05
   2 -14   0    6.08    1.78
  -2  14   0    4.22    1.81
  -2  14   0    5.87    1.70
  -2 -14  -1    2.60    2.01
  -2  14  -1    2.86    1.88
  -2  14  -1    3.90    1.70
   2 -14   1    0.74    1.50
   2  14   2   68.51    2.89
  -2  14  -2   63.80    3.80
  -2 -14  -2   62.34    3.45
  -2  14  -2   64.40    3.71
  -2 -14  -3    1.11    1.65
   2  14   3    1.05    1.10
  -2  14  -3   -0.41    1.64
  -2  14  -3    0.85    1.47
  -2 -14  -4    0.28    1.28
  -2  14  -4    2.34    1.65
   2  14   4    1.06    1.14
  -2  14  -4    1.14    1.58
  -2  14  -5   12.86    2.07
  -2 -14  -5   10.88    1.86
  -2  14  -5   11.28    2.10
   2  14   5    9.79    1.62
  -2  14  -6   48.89    3.22
  -2 -14  -6   52.16    2.97
  -2  14  -6   48.61    3.06
   2  14   6   46.68    2.72
  -2  14  -6   52.18    3.18
  -2  14  -7    7.34    1.78
   2  14   7    7.64    1.57
  -2 -14  -7    9.77    1.96
  -2 -14  -7    8.71    1.61
  -2  14  -7   11.13    2.04
  -2  14  -7    8.79    1.75
   2  14   8    3.51    1.29
  -2  14  -8    3.79    1.65
  -2 -14  -8    3.55    1.55
  -2 -14  -8    2.99    1.31
  -2  14  -8    1.65    1.54
  -2  14  -8    1.72    1.31
  -2  14  -9    9.63    1.74
   2  14   9   10.27    1.56
  -2 -14  -9    9.88    1.45
  -2 -14  -9    9.12    1.65
  -2  14  -9   10.30    1.81
  -2  14  -9    8.96    1.52
  -2  14 -10    1.33    1.21
  -2 -14 -10    3.57    1.39
  -2 -14 -10    2.81    1.07
  -2  14 -10    1.60    1.05
  -2  14 -10    2.88    1.51
  -2 -14 -11   11.36    1.31
  -2 -14 -11    8.58    1.49
  -2  14 -11   10.15    1.55
  -2  14 -11    7.22    1.08
  -2  14 -12   -0.98    1.12
   2  14  12    1.15    0.81
  -2 -14 -12   -0.70    0.99
  -2 -14 -12   -0.88    0.76
  -2  14 -13   31.50    1.75
  -2 -15   8    0.99    1.10
  -2  15   8   -0.08    0.83
  -2  15   7   19.06    1.59
  -2 -15   7   18.61    1.64
   2  15  -7   19.09    1.47
   2  15  -6    2.45    1.12
   2  15  -6    3.30    0.96
   2 -15  -6    2.49    0.78
  -2  15   6    5.51    1.27
  -2 -15   5    0.37    1.18
  -2  15   5    0.79    1.10
   2  15  -5   -0.45    0.97
  -2 -15   4    0.62    1.14
  -2  15   4   -0.02    1.10
   2  15  -4    1.20    1.09
  -2 -15   3   -0.23    1.16
  -2  15   3   -0.60    1.15
   2  15  -3   -0.13    1.06
  -2 -15   2    5.66    1.45
  -2  15   2    5.44    1.36
   2  15  -2    5.11    1.34
  -2  15   2    4.27    0.85
  -2 -15   1    9.73    1.57
   2  15  -1   10.56    1.61
  -2  15   1   10.43    1.56
  -2  15   1    7.91    1.05
  -2  15   0    0.43    1.17
  -2  15   0   -0.12    0.94
   2  15   0   -0.05    1.19
  -2 -15   0   -0.63    1.30
  -2 -15   0    1.26    0.96
  -2  15  -1   13.97    1.47
  -2  15  -1   13.20    1.64
   2  15   1   12.18    1.72
  -2 -15  -1   11.73    1.18
  -2 -15  -1   12.86    1.69
  -2  15  -2   19.75    1.78
  -2 -15  -2   19.24    1.82
  -2  15  -2   22.26    1.76
   2  15   2   22.10    2.14
  -2 -15  -2   20.27    1.37
  -2  15  -2   23.08    1.70
  -2  15  -3    2.53    1.17
  -2 -15  -3    0.75    1.29
   2  15   3    2.42    1.24
  -2  15  -3    2.34    1.11
  -2  15  -3    2.07    1.18
  -2 -15  -3    0.32    0.87
  -2  15  -4    7.21    1.26
  -2 -15  -4    8.71    1.43
  -2  15  -4   11.70    1.44
   2  15   4    7.60    1.46
  -2  15  -4    8.83    1.27
  -2 -15  -4    6.78    1.04
  -2  15  -5   21.93    1.67
   2  15   5   20.15    1.90
  -2 -15  -5   20.42    1.73
  -2  15  -5   19.71    1.52
  -2  15  -5   20.45    1.61
  -2  15  -6    0.43    0.86
   2  15   6    3.29    1.08
  -2 -15  -6    0.70    1.07
  -2  15  -6    2.41    0.89
  -2  15  -6    1.11    0.95
  -2 -15  -7   -1.37    1.00
  -2  15  -7   -0.98    0.79
  -2 -15  -8    8.72    1.14
   2  15   8    5.25    1.03
  -3   0  29    1.13    1.13
  -3   0  29   -0.16    0.96
   3   0 -29   -0.08    0.80
  -3   0  28    1.21    1.26
  -3   0  28    0.22    1.65
  -3   0  28   -1.06    1.05
   3   0 -28    0.76    1.18
  -3   0  27   36.54    2.97
  -3   0  27   35.33    2.94
  -3   0  27   35.05    2.46
   3   0 -27   31.05    2.56
  -3   0  26    0.10    1.76
  -3   0  26    1.21    1.67
  -3   0  26   -0.29    2.21
   3   0 -26    1.96    1.78
  -3   0  25    6.38    2.07
  -3   0  25    6.79    2.68
   3   0 -25    8.31    2.32
  -3   0  24   -0.31    1.75
   3   0 -24    2.31    1.97
   3   0 -23  128.28    5.84
  -3   0  23  139.84    5.31
  -3   0  23  131.99    5.93
  -3   0  22   -2.42    2.19
  -3   0  22   -1.32    2.00
  -3   0  22   -5.39    3.02
  -3   0  21    5.14    2.26
  -3   0  21    4.47    2.10
  -3   0  21    1.91    2.60
  -3   0  20   -3.21    2.95
   3   0 -20   -0.75    3.39
  -3   0  20    1.32    1.90
  -3   0  20   -2.27    2.76
  -3   0  20   -0.92    1.98
  -3   0  19   17.49    4.58
   3   0 -19   16.93    4.34
  -3   0  19   14.35    2.50
  -3   0  19   14.06    4.58
  -3   0  19   14.17    3.08
  -3   0  19   17.76    2.78
  -3   0  19   11.70    3.32
  -3   0  18   -0.86    2.97
   3   0 -18    4.00    3.41
  -3   0  18    0.91    1.68
  -3   0  18    4.05    3.73
  -3   0  18   -2.50    2.32
  -3   0  18   -0.48    1.74
  -3   0  18    4.00    2.99
  -3   0  17    3.85    3.14
   3   0 -17    1.85    3.35
   3   0 -17   -0.65    2.86
  -3   0  17    1.96    1.81
  -3   0  17   -5.78    4.58
  -3   0  17   -1.50    2.13
  -3   0  17    1.09    2.00
  -3   0  17   -3.67    3.30
  -3   0  16   -1.64    3.18
   3   0 -16   -4.92    3.42
   3   0 -16   -3.70    3.09
  -3   0  16   -2.59    2.97
  -3   0  16    0.41    3.28
   3   0 -15   14.64    4.14
   3   0 -15   19.54    4.63
  -3   0  15   17.45    4.10
  -3   0  15   18.25    4.38
  -3   0  15   14.36    4.36
  -3   0  14   -0.92    2.76
   3   0 -14    3.35    3.36
  -3   0  14   -0.42    2.80
  -3   0  14    0.83    3.48
  -3   0  13  807.51   20.27
   3   0 -13  814.85   21.51
  -3   0  13  804.69   21.14
  -3   0  13  804.99   16.35
  -3   0  13  829.36   23.46
  -3   0  12   -0.95    2.44
   3   0 -12   -2.57    3.05
  -3   0  12    0.11    2.08
  -3   0  12   -1.06    3.10
   3   0 -11   33.72    5.07
  -3   0  11   34.56    4.57
  -3   0  11   35.56    3.78
  -3   0  11   35.41    5.34
  -3   0  10   -2.68    2.76
   3   0 -10    0.40    1.68
  -3   0  10    0.84    2.22
  -3   0  10    1.01    3.00
  -3   0   9  176.14    8.19
   3   0  -9  190.64    6.79
  -3   0   9  180.27    7.47
  -3   0   9  174.38    9.41
  -3   0   8    0.75    2.26
   3   0  -8   -0.44    1.44
  -3   0   8    0.10    2.32
  -3   0   8   -0.72    2.96
   3   0  -7    7.29    1.84
  -3   0   7    8.76    2.64
  -3   0   7    6.67    2.93
   3   0  -6    0.30    0.81
   3   0  -6    0.77    1.41
   3   0  -6    0.04    2.41
  -3   0   6   -0.20    2.02
  -3   0   6   -0.30    2.24
  -3   0   6   -1.34    2.53
  -3   0   5  517.31   12.02
   3   0  -5  508.23   11.02
   3   0  -5  508.00   12.20
  -3   0   5  526.22   12.30
  -3   0   5  515.65   11.90
   3   0  -4    0.32    1.24
   3   0  -4   -1.66    1.68
  -3   0   4    0.88    1.89
  -3   0   4   -0.76    2.21
  -3   0   4   -0.19    2.10
   3   0  -3  244.36    6.03
  -3   0   3  247.59    7.78
  -3   0   3  251.16    4.69
  -3   0   3  244.82    7.86
  -3   0   3  242.68    7.03
   3   0  -2    0.29    1.36
  -3   0   2   -0.90    1.86
  -3   0   2    0.05    0.63
  -3   0   2   -0.67    1.98
  -3   0   2   -0.41    1.57
  -3   0   1  635.82   12.22
   3   0  -1  608.39   10.24
  -3   0   1  621.89   12.70
  -3   0   1  608.92    9.03
  -3   0   0   -0.33    2.25
  -3   0   0   -1.07    2.37
  -3   0   0    1.01    1.65
  -3   0   0   -1.26    1.97
  -3   0  -1  239.86    7.12
  -3   0  -1  241.72    7.61
  -3   0  -1  246.62    7.76
  -3   0  -1  244.58    7.76
  -3   0  -1  223.33    5.18
  -3   0  -2    1.47    1.99
  -3   0  -2    0.43    1.21
   3   0   2    0.99    1.91
  -3   0  -2    1.16    1.93
  -3   0  -2    1.31    2.14
   3   0   3  238.10    8.08
   3   0   3  269.66    6.34
  -3   0  -3  246.07    8.14
  -3   0  -3  247.88    6.91
  -3   0  -3  249.02    7.94
   3   0   4    0.81    1.94
   3   0   4   -0.47    1.28
   3   0   4   -0.35    1.69
  -3   0  -4    0.99    2.09
   3   0   4    0.13    1.11
  -3   0  -4   -1.21    2.13
  -3   0  -4    0.12    1.71
   3   0   5   31.93    3.66
   3   0   5   31.09    3.31
   3   0   5   34.16    2.53
  -3   0  -5   29.97    2.63
  -3   0  -5   36.57    3.60
   3   0   6   -0.01    1.78
   3   0   6   -1.51    1.78
  -3   0  -6   -0.57    2.20
   3   0   7   66.09    4.62
   3   0   7   62.06    4.64
   3   0   7   67.89    3.99
  -3   0  -7   64.37    4.85
   3   0   8   -3.05    2.88
   3   0   8   -0.83    1.91
  -3   0  -8   -1.74    2.46
   3   0   9   20.36    3.63
   3   0   9   14.40    2.66
  -3   0  -9   17.59    3.27
   3   0  10   -0.42    2.67
   3   0  10    0.06    2.31
  -3   0 -10   -0.24    2.53
   3   0  11  572.01   16.40
   3   0  11  582.45   15.06
  -3   0 -11  543.70   15.67
   3   0  12    5.20    3.72
   3   0  12    0.64    2.33
  -3   0 -12   -1.10    2.22
   3   0  13   13.41    4.31
  -3   0 -13    7.99    2.59
   3   0  13    9.91    2.99
  -3   0 -14   -1.46    2.72
   3   0  14   -2.44    2.60
  -3   0 -15   42.88    5.30
   3   0  15   45.01    5.46
  -3   0 -16    0.24    2.12
  -3   0 -16    1.33    1.76
   3   0  16   -1.17    2.40
  -3   0 -17   52.90    3.75
  -3   0 -17   37.25    3.14
   3   0  17   47.71    5.62
  -3   0 -17   45.57    3.81
  -3   0 -17   48.67    5.76
  -3   0 -18   -3.75    2.90
  -3   0 -18   -0.54    2.08
   3   0  18   -1.09    2.76
  -3   0 -18   -3.39    2.04
  -3   0 -18    2.89    2.38
   3   0  19   42.77    5.39
  -3   0 -19   34.73    3.60
  -3   0 -19   37.52    3.56
  -3   0 -19   37.91    3.85
  -3   0 -19   31.82    4.60
  -3   0 -20   -4.14    2.63
  -3   0 -20   -3.03    2.74
  -3   0 -20   -2.18    2.32
   3   0  20    2.51    2.95
  -3   0 -21  201.64    7.67
  -3   0 -21  211.78    7.55
   3   0  21  217.73    7.82
  -3   0 -21  219.88    8.33
  -3   0 -22   -0.45    2.77
   3   0  22    1.86    3.27
  -3   0 -22    0.46    2.28
  -3   0 -23   13.65    3.29
   3   0  23   17.55    3.67
  -3   0 -23   12.93    2.81
  -3   0 -24   -5.19    2.90
  -3   0 -24   -0.69    2.03
   3   0  24   -1.16    2.92
  -3   0 -25   29.50    3.09
   3   0  25   33.12    3.89
  -3   0 -25   31.11    3.65
  -3   0 -26    0.41    1.79
   3   0  26   -0.74    2.72
  -3   0 -26   -1.09    2.26
  -3   0 -27    6.24    1.70
   3   0  27    6.04    2.53
  -3   0 -27    3.92    2.12
  -3   0 -28    2.40    1.34
  -3   0 -28    0.54    1.72
   3   0  28    1.08    2.01
   3   0  29   10.47    1.75
  -3   0 -29    8.81    1.29
   3   0  29    8.61    1.31
  -3  -1  29    1.39    0.93
  -3   1  29    2.80    1.06
  -3  -1  29    2.69    1.25
  -3   1  29    0.93    0.79
   3   1 -29    2.50    0.91
  -3   1  28   15.57    1.91
  -3  -1  28   14.30    1.73
   3   1 -28   11.46    1.73
  -3   1  28   15.63    1.94
  -3  -1  28   11.35    1.99
  -3   1  28   13.93    1.72
   3  -1 -28   12.82    1.53
  -3   1  27    0.43    1.59
  -3  -1  27    0.71    1.47
  -3  -1  27   -1.02    1.99
   3   1 -27   -1.74    1.60
  -3   1  27    1.56    1.82
  -3   1  27    0.80    1.49
   3  -1 -27    1.58    1.49
  -3   1  26   17.79    2.60
  -3  -1  26   14.78    2.32
   3   1 -26   12.45    2.31
  -3  -1  26   14.70    2.81
   3  -1 -26   14.54    2.25
  -3   1  26   18.17    2.79
  -3  -1  26   14.91    1.82
  -3   1  26   14.70    2.37
  -3  -1  25   48.57    3.68
   3  -1 -25   49.11    3.51
   3   1 -25   43.57    3.60
  -3   1  25   53.32    3.81
  -3  -1  25   45.55    3.18
  -3   1  25   53.72    3.95
  -3  -1  24   -3.17    1.77
  -3   1  24    0.88    1.98
  -3  -1  24   -1.63    1.74
   3  -1 -24   -2.00    2.00
  -3   1  24    0.21    2.30
  -3  -1  23   25.46    2.68
  -3   1  23   19.19    2.96
  -3  -1  23   20.32    2.71
   3  -1 -23   20.37    2.73
  -3   1  23   24.55    3.40
  -3  -1  22    7.68    2.16
  -3   1  22    7.05    2.51
  -3   1  22   10.19    2.24
  -3  -1  22    5.20    2.07
   3  -1 -22    7.26    2.23
  -3  -1  22    6.41    2.68
  -3   1  22   11.97    3.08
  -3  -1  21   14.73    2.36
  -3   1  21   17.50    3.12
  -3   1  21   19.99    2.75
   3  -1 -21   16.77    2.58
  -3  -1  21   16.51    2.64
  -3  -1  21   17.46    3.10
  -3   1  21   14.53    3.23
  -3   1  20    0.62    1.28
  -3   1  20    0.70    2.69
  -3  -1  20    0.95    2.42
   3   1 -20   -1.66    2.80
  -3   1  20   -4.48    3.52
   3  -1 -20   -4.19    2.64
  -3  -1  20    1.84    1.83
  -3   1  20    2.42    2.15
  -3   1  20   -4.67    3.57
  -3   1  20   -0.47    2.02
  -3  -1  20    3.00    2.42
  -3  -1  20  -10.98    3.48
  -3   1  20   -6.59    3.14
  -3   1  19  144.64    5.13
  -3  -1  19  131.14    5.48
  -3   1  19  134.17    6.06
  -3   1  19  149.63   10.60
   3   1 -19  155.98   10.79
   3  -1 -19  129.43    9.37
  -3   1  19  141.14   11.75
  -3   1  19  131.77    6.05
  -3  -1  19  135.06    5.36
  -3  -1  19  136.71    5.59
  -3   1  19  137.81    5.46
  -3   1  19  116.95    9.56
  -3  -1  19  140.34   10.25
  -3   1  18    3.55    1.35
   3   1 -18    5.28    2.87
   3  -1 -18    4.93    2.73
  -3  -1  18   -1.01    2.70
  -3   1  18   -2.72    3.46
  -3  -1  18    2.48    1.78
  -3   1  18    1.86    1.84
  -3   1  18    1.46    3.10
  -3   1  18    1.41    2.83
  -3  -1  18    2.80    2.13
  -3  -1  18    3.15    1.80
  -3   1  18    2.13    2.13
  -3  -1  18    3.88    2.86
  -3   1  18    4.58    2.58
  -3  -1  17   37.45    4.99
  -3   1  17   32.53    5.41
   3  -1 -17   43.47    5.33
   3   1 -17   43.02    5.77
   3  -1 -17   35.27    5.31
   3   1 -17   39.93    6.04
  -3  -1  17   31.68    2.63
  -3   1  17   38.36    6.66
  -3   1  17   35.87    3.20
  -3  -1  17   30.34    2.95
  -3   1  17   42.21    3.43
  -3  -1  17   40.26    3.26
  -3   1  17   44.32    3.27
  -3   1  17   35.91    5.47
  -3  -1  17   32.64    5.34
  -3  -1  16    1.73    2.49
  -3   1  16    0.60    2.94
   3  -1 -16    0.14    3.23
   3  -1 -16    0.64    2.75
   3   1 -16    2.06    3.11
  -3  -1  16    2.79    3.19
  -3   1  16    1.92    3.61
  -3  -1  15   10.82    3.16
  -3   1  15   12.25    3.95
   3  -1 -15    9.26    3.69
   3  -1 -15   12.36    3.89
   3   1 -15   15.97    4.07
  -3  -1  15   11.84    3.83
  -3   1  15   13.75    4.66
  -3  -1  15   11.33    3.68
  -3   1  14   21.18    4.21
   3  -1 -14   26.29    4.88
   3  -1 -14   21.64    4.46
   3   1 -14   19.86    4.55
  -3  -1  14   15.41    3.44
  -3  -1  14   19.87    4.39
  -3  -1  14   23.21    4.97
  -3   1  14   25.15    5.21
  -3  -1  13    3.31    2.44
  -3   1  13    3.78    2.92
   3  -1 -13    4.54    3.49
   3  -1 -13    3.16    3.24
   3   1 -13    1.19    3.23
  -3  -1  13    1.97    2.54
  -3  -1  13    3.45    1.77
  -3   1  13    3.68    2.04
  -3   1  13    2.65    3.60
  -3  -1  13    2.38    3.07
  -3  -1  12  104.93    6.71
  -3   1  12   99.36    7.62
   3   1 -12  114.32    8.23
   3  -1 -12  105.77    7.81
   3  -1 -12   98.19    6.29
  -3  -1  12  103.45    7.44
  -3  -1  12   93.99    5.61
  -3   1  12  107.07    6.20
  -3   1  12  111.80    8.85
  -3  -1  12  107.49    8.49
  -3  -1  11  222.72    9.14
  -3   1  11  228.18   10.40
   3  -1 -11  221.22   10.81
   3  -1 -11  227.05    9.00
   3   1 -11  236.41   10.94
  -3  -1  11  216.19   10.06
  -3  -1  11  235.68   11.83
  -3  -1  11  225.87    8.48
  -3   1  11  225.79    8.84
  -3   1  11  230.64   11.78
  -3  -1  10 1553.18   23.97
  -3   1  10 1559.39   26.67
   3  -1 -10 1574.14   27.94
   3  -1 -10 1527.47   23.49
   3   1 -10 1534.58   27.65
  -3  -1  10 1540.17   25.89
  -3  -1  10 1515.29   23.02
  -3   1  10 1529.12   23.82
  -3   1  10 1560.52   29.51
  -3  -1  10 1587.68   29.29
   3   1  -9  146.18    8.14
  -3   1   9  130.88    7.43
   3  -1  -9  137.51    6.45
   3   1  -9  121.64    8.17
  -3  -1   9  133.12    7.13
  -3  -1   9  139.86    6.65
  -3   1   9  139.59    6.91
  -3   1   9  142.02    8.66
  -3  -1   9  139.79    8.56
  -3   1   8   -0.68    2.36
   3   1  -8   -0.05    2.99
   3  -1  -8    2.18    2.08
   3   1  -8    1.39    2.83
  -3  -1   8    0.64    2.39
  -3   1   8    2.32    3.25
  -3  -1   8    2.33    2.32
  -3  -1   8    1.09    2.83
   3   1  -7  307.52    6.41
   3   1  -7  295.48   10.26
  -3  -1   7  307.63    9.20
  -3  -1   7  305.85    9.43
  -3   1   7  317.86   10.90
  -3   1   7  305.61   11.05
  -3  -1   7  307.89   10.88
   3   1  -6   28.07    1.99
   3   1  -6   26.53    3.61
   3   1  -6   26.70    1.88
  -3   1   6   28.33    3.07
  -3  -1   6   28.61    3.04
  -3   1   6   29.95    3.97
  -3  -1   6   30.23    3.57
  -3   1   6   28.61    3.56
  -3  -1   6   26.04    3.83
   3   1  -5   63.90    3.11
   3  -1  -5   55.02    3.80
   3   1  -5   54.45    4.30
   3   1  -5   57.79    2.37
  -3  -1   5   54.77    4.61
  -3   1   5   57.50    3.89
  -3  -1   5   58.62    3.49
  -3  -1   5   50.48    2.84
  -3  -1   5   58.67    4.50
  -3   1   5   57.92    4.43
  -3   1   5   56.62    4.59
  -3  -1   5   54.61    4.38
   3  -1  -4  103.43    4.83
   3  -1  -4   94.86    3.78
   3   1  -4   99.68    5.28
  -3  -1   4   98.01    5.72
  -3   1   4  102.60    4.77
  -3  -1   4   98.91    3.17
  -3  -1   4   98.21    3.91
  -3  -1   4  100.13    5.34
  -3  -1   4  101.21    5.59
  -3   1   4  105.24    5.21
  -3   1   4  105.42    5.46
   3  -1  -3  430.71    9.55
   3   1  -3  437.45    6.07
   3  -1  -3  451.97    8.00
  -3  -1   3  441.31   11.15
  -3   1   3  456.90    9.56
  -3  -1   3  432.78    5.53
  -3   1   3  451.25    9.78
  -3  -1   3  431.50   10.57
  -3   1   3  426.64    9.84
   3   1  -2   17.61    1.42
   3  -1  -2   23.50    2.09
   3  -1  -2   22.25    2.70
   3  -1  -2   26.10    3.62
  -3   1   2   26.05    2.58
  -3   1   2   23.22    3.13
  -3  -1   2   21.27    2.96
  -3   1   2   25.90    2.70
  -3   1   2   23.10    2.51
  -3  -1   2   22.30    2.92
   3  -1  -2   23.74    1.38
  -3  -1   2   23.65    3.56
   3   1  -1  227.57    4.84
   3  -1  -1  236.75    7.05
   3  -1  -1  241.90    7.98
   3  -1  -1  250.81    5.30
  -3  -1   1  242.20    8.03
  -3   1   1  245.99    6.99
  -3   1   1  228.38    7.64
  -3   1   1  237.85    6.12
  -3   1   1  236.84    5.93
  -3  -1   1  240.17    8.39
  -3  -1   1  245.99    7.59
   3  -1   0  340.56    9.03
   3  -1   0  328.90    8.51
  -3   1   0  339.45    8.35
  -3  -1   0  332.11    9.45
  -3   1   0  336.78    9.28
  -3   1   0  329.20    8.08
  -3   1   0  340.64    8.44
  -3  -1   0  344.12    8.85
  -3   1   0  323.81    6.04
  -3  -1   0  333.93    9.70
   3  -1   1  505.73   10.57
  -3  -1  -1  510.93   10.76
  -3   1  -1  498.11    6.17
  -3  -1  -1  512.85   11.89
  -3   1  -1  510.71   10.29
  -3  -1  -1  506.85   11.68
  -3   1  -1  508.77   10.02
  -3   1  -1  510.71   11.61
   3  -1   2   56.73    4.25
   3   1   2   49.01    3.49
   3  -1   2   63.27    4.00
   3  -1   2   52.13    2.23
  -3  -1  -2   51.64    3.89
  -3   1  -2   56.47    3.64
  -3   1  -2   58.11    4.33
  -3  -1  -2   55.52    3.84
  -3   1  -2   54.31    3.68
  -3  -1  -2   57.68    4.64
  -3   1  -2   57.77    3.69
   3   1   3   17.80    2.65
   3  -1   3   22.05    3.07
   3  -1   3   25.52    2.92
   3  -1   3   17.56    1.81
  -3   1  -3   16.01    2.60
  -3  -1  -3   16.44    2.65
  -3  -1  -3   11.44    1.18
  -3  -1  -3   17.86    3.35
  -3  -1  -3   20.12    2.76
  -3   1  -3   17.63    2.49
  -3   1  -3   18.41    2.54
   3   1   4   15.09    2.53
   3  -1   4   17.74    2.91
   3   1   4   14.93    2.27
   3  -1   4   17.47    2.80
  -3  -1  -4   16.93    2.62
  -3  -1  -4   15.18    3.15
  -3   1  -4   19.58    2.66
  -3   1  -4   16.91    2.33
   3  -1   5    6.76    2.39
   3   1   5    7.19    1.23
   3   1   5    8.21    2.00
   3  -1   5    8.47    2.50
  -3  -1  -5   10.01    2.16
  -3  -1  -5   10.64    2.98
  -3   1  -5    9.45    2.18
  -3   1  -5    8.55    1.78
   3   1   6  300.72    8.52
   3  -1   6  302.55    9.77
   3   1   6  313.83    9.57
   3  -1   6  319.18    7.84
  -3  -1  -6  317.62    9.13
  -3   1  -6  306.11    6.74
  -3   1  -6  307.18    8.72
   3   1   6  293.94    3.88
  -3  -1  -6  311.19   10.44
   3  -1   7   38.12    4.07
   3   1   7   33.75    3.83
   3  -1   7   35.70    3.13
  -3  -1  -7   36.43    3.46
  -3   1  -7   35.34    2.26
  -3  -1  -7   38.38    4.34
  -3   1  -7   37.79    3.50
   3   1   7   34.37    1.69
   3   1   8  109.74    6.54
   3  -1   8  110.58    6.51
   3  -1   8  108.95    5.56
  -3  -1  -8  109.82    5.64
  -3  -1  -8  115.38    7.11
  -3   1  -8  110.26    5.74
   3   1   8  113.87    3.40
  -3   1  -9   85.59    5.10
   3   1   9   94.50    6.46
   3  -1   9   84.05    6.11
   3  -1   9   90.48    5.57
  -3  -1  -9   78.88    5.15
  -3  -1  -9   83.30    6.45
  -3   1  -9   85.21    5.41
  -3   1 -10  420.27   11.11
   3   1  10  420.98   13.46
   3  -1  10  412.80   13.32
   3  -1  10  413.56   12.07
  -3  -1 -10  405.31   11.58
  -3  -1 -10  422.71   13.85
  -3   1 -10  411.72   12.09
  -3   1 -11   33.19    3.77
   3  -1  11   33.66    4.81
   3   1  11   31.49    4.91
  -3  -1 -11   32.90    3.56
   3  -1  11   28.04    3.77
  -3  -1 -11   35.29    4.60
  -3   1 -11   32.85    3.94
   3   1  12    2.14    3.50
   3  -1  12    1.51    3.14
  -3  -1 -12   -1.45    1.81
   3  -1  12    0.27    2.26
  -3  -1 -12   -0.26    2.50
  -3   1 -12   -2.01    2.21
   3  -1  13  154.98    9.61
  -3  -1 -13  152.80    9.47
  -3   1 -13  148.86    8.23
   3  -1  13  162.02    8.74
  -3  -1 -13  145.46    7.21
  -3  -1 -14   68.50    6.68
  -3   1 -14   69.81    5.93
   3  -1  14   68.34    6.17
  -3  -1 -15    0.87    2.36
  -3   1 -15    4.93    2.18
   3  -1  15    2.80    2.45
   3   1  15    2.35    2.53
  -3  -1 -16    1.37    1.89
  -3   1 -16    0.98    1.82
   3   1  16    2.18    3.21
   3  -1  16    0.09    2.24
  -3  -1 -16   -0.27    2.12
  -3   1 -16    1.56    1.93
  -3  -1 -16    1.73    2.84
  -3   1 -16    1.43    2.12
  -3  -1 -17   -2.44    2.85
  -3   1 -17    2.77    2.44
  -3   1 -17    1.90    2.19
  -3  -1 -17    2.23    2.08
   3  -1  17    4.66    3.18
   3   1  17   -4.55    3.32
  -3  -1 -17    0.34    1.73
  -3  -1 -17    1.85    2.14
  -3   1 -17    4.23    1.96
  -3   1 -17    1.77    2.04
  -3  -1 -18   -4.97    2.57
   3   1  18   -3.99    2.90
   3  -1  18  -11.64    3.31
  -3  -1 -18    3.23    2.40
  -3   1 -18   -1.35    2.37
  -3  -1 -18    1.45    1.88
  -3   1 -18   -1.90    1.84
  -3   1 -18    0.08    2.25
  -3  -1 -18    5.58    2.68
  -3  -1 -19   16.41    3.72
   3   1  19   21.77    3.36
   3   1  19   23.06    4.09
   3  -1  19   27.45    4.71
  -3  -1 -19   19.20    3.09
  -3   1 -19   17.36    2.98
  -3   1 -19   20.33    2.70
  -3  -1 -19   16.50    2.84
  -3  -1 -19   15.46    3.04
  -3   1 -19   16.61    3.05
  -3  -1 -20  210.68    7.69
  -3   1 -20  206.35    7.34
  -3   1 -20  210.10    7.42
  -3   1 -20  206.02    7.94
  -3  -1 -20  211.53    8.04
   3   1  20  217.98    7.55
  -3   1 -21   26.69    3.37
  -3  -1 -21   25.76    3.86
  -3   1 -21   24.60    3.53
  -3   1 -21   23.07    3.23
  -3  -1 -21   21.98    3.17
   3   1  21   25.81    3.77
   3  -1  21   27.33    3.95
  -3   1 -22   15.34    3.01
  -3   1 -22   13.50    3.19
  -3  -1 -22   10.76    3.23
  -3   1 -22   13.60    2.85
  -3  -1 -22   17.41    3.03
   3   1  22   15.18    3.32
   3  -1  22   14.29    3.56
  -3   1 -23    0.59    2.40
  -3   1 -23    1.24    2.75
  -3  -1 -23   -0.57    2.79
  -3  -1 -23   -0.45    2.05
  -3   1 -23   -0.35    2.00
   3   1  23   -0.48    2.97
   3  -1  23    0.51    2.98
  -3   1 -24   62.83    4.21
  -3  -1 -24   64.80    4.41
  -3   1 -24   65.28    4.87
  -3  -1 -24   69.29    5.08
   3  -1  24   69.33    4.86
   3   1  24   73.51    5.02
  -3  -1 -25    3.09    2.06
  -3   1 -25    2.59    2.60
  -3  -1 -25    0.79    2.65
  -3   1 -25    5.81    2.14
   3  -1  25    4.33    3.07
   3   1  25    2.43    2.90
  -3  -1 -26   45.02    3.31
  -3   1 -26   40.75    3.18
   3   1  26   49.69    3.88
   3  -1  26   42.02    3.72
  -3   1 -26   41.14    3.69
  -3  -1 -26   44.52    3.90
  -3  -1 -27   17.33    2.18
  -3   1 -27   21.62    2.19
   3  -1  27   22.58    2.87
   3   1  27   20.13    2.86
  -3  -1 -27   17.82    2.68
  -3   1 -27   20.03    2.68
  -3   1 -28   -1.80    1.20
  -3  -1 -28    0.89    1.24
   3   1  28    0.94    1.94
   3  -1  28    0.35    1.86
  -3   1 -28    1.53    1.72
   3  -1  29    6.25    1.56
   3   1  29    5.28    1.56
  -3  -1 -29    5.59    0.96
   3  -1  29    3.52    0.91
   3   1  29    5.56    1.19
  -3   1 -29    4.51    1.06
  -3  -1 -29    5.94    1.18
  -3   2  29    3.96    1.10
  -3  -2  29    4.27    0.79
  -3  -2  29    4.21    1.29
   3   2 -29    2.64    0.93
  -3   2  29    4.67    1.02
   3  -2 -28    0.66    0.88
  -3   2  28    2.52    1.27
  -3  -2  28    1.92    1.05
   3   2 -28    2.03    1.35
  -3  -2  28   -1.07    1.60
  -3   2  28    0.24    1.27
   3  -2 -27    8.33    1.58
  -3   2  27    9.42    1.87
  -3  -2  27    9.10    1.68
  -3  -2  27    9.51    2.25
   3   2 -27    8.22    1.85
  -3   2  27   10.62    1.90
  -3   2  27   12.70    2.03
   3  -2 -26    0.29    1.48
  -3   2  26    1.97    1.77
  -3  -2  26    3.41    1.61
   3   2 -26    2.79    1.92
  -3   2  26    7.33    2.11
  -3   2  26    3.64    1.95
   3  -2 -25    8.54    2.12
  -3  -2  25    9.84    2.14
  -3   2  25   10.25    2.46
  -3   2  25    7.62    2.53
  -3  -2  24    4.64    1.94
  -3  -2  24    0.12    1.79
  -3  -2  24    2.76    1.71
   3  -2 -24    2.46    1.79
  -3   2  24    3.90    2.39
  -3   2  24    3.63    2.23
  -3   2  23   36.16    2.88
  -3  -2  23   33.29    3.33
   3  -2 -23   32.52    2.99
  -3  -2  23   31.63    2.84
  -3   2  23   34.22    3.53
  -3  -2  23   28.25    2.92
  -3   2  23   30.87    3.63
  -3   2  22   10.69    2.72
  -3  -2  22    4.47    2.26
  -3  -2  22    9.21    2.31
   3  -2 -22   12.09    2.34
  -3   2  22    8.40    2.74
  -3   2  22    8.99    1.96
  -3   2  21   20.44    4.80
  -3  -2  21   15.83    2.70
  -3   2  21   19.61    3.23
   3  -2 -21   16.20    2.51
  -3  -2  21   18.51    2.71
  -3   2  21   21.27    3.18
  -3   2  21   20.05    2.43
  -3   2  20   33.51    3.09
   3   2 -20   27.96    4.75
   3  -2 -20   33.41    4.88
  -3   2  20   40.10    6.29
  -3  -2  20   34.39    3.19
  -3   2  20   37.52    4.03
  -3   2  20   43.02    3.98
   3  -2 -20   36.02    3.26
  -3   2  20   36.00    3.52
  -3   2  20   37.16    3.34
  -3  -2  20   33.21    3.49
  -3   2  20   41.57    5.79
  -3  -2  20   35.50    5.37
  -3   2  19   20.46    3.20
  -3   2  19   23.30    5.22
   3   2 -19   24.26    5.59
   3  -2 -19   24.83    4.08
  -3   2  19   26.33    3.34
  -3   2  19   24.52    5.70
   3  -2 -19   23.43    2.69
  -3   2  19   21.59    2.79
  -3   2  19   26.60    3.31
  -3  -2  19   24.99    3.10
  -3   2  19   17.84    4.25
  -3  -2  19   19.49    4.09
  -3  -2  19   16.54    3.45
  -3   2  18   36.56    3.72
   3   2 -18   40.81    6.43
  -3   2  18   31.44    5.62
   3  -2 -18   36.15    5.26
  -3   2  18   35.56    6.42
  -3   2  18   33.86    3.48
  -3  -2  18   39.94    3.48
  -3   2  18   38.95    3.34
   3  -2 -18   30.15    2.63
  -3  -2  18   16.91    3.57
  -3  -2  18   33.10    5.29
  -3   2  17    9.14    2.71
   3  -2 -17    9.76    3.55
   3   2 -17    7.95    3.74
  -3   2  17    4.96    3.52
  -3   2  17    9.78    2.26
  -3   2  17   16.30    5.18
  -3  -2  17    8.54    2.28
  -3   2  17    7.35    2.13
  -3  -2  17    7.88    2.81
  -3  -2  17    7.25    3.51
  -3   2  16   11.18    2.71
  -3   2  16   13.54    2.38
  -3   2  16    7.48    3.92
  -3   2  16   15.82    4.67
   3  -2 -16    9.86    3.62
   3  -2 -16   14.62    3.80
   3   2 -16   14.46    4.20
  -3  -2  16   11.51    2.37
  -3  -2  16   15.45    3.87
  -3  -2  16   11.19    3.97
  -3   2  15   -1.21    3.49
   3  -2 -15    0.99    2.70
   3  -2 -15   -3.17    2.97
   3   2 -15    1.68    3.43
  -3  -2  15    0.45    2.38
  -3  -2  15    0.24    2.36
  -3   2  15   -5.70    4.23
  -3  -2  14   11.38    2.90
  -3   2  14   16.45    4.26
   3  -2 -14   13.94    4.04
   3   2 -14   13.45    3.89
   3  -2 -14   10.05    3.00
  -3  -2  14   14.78    3.68
  -3  -2  14   10.87    3.68
  -3   2  14   20.81    5.37
  -3   2  14   16.33    2.79
  -3  -2  13   16.11    2.91
  -3   2  13   17.56    4.13
   3  -2 -13   12.33    4.05
   3   2 -13   17.58    4.44
   3  -2 -13   18.20    3.33
  -3  -2  13   10.89    3.10
  -3  -2  13   13.74    3.89
  -3   2  13   12.24    4.17
  -3   2  13   25.86    3.79
  -3  -2  12  177.50    7.70
  -3   2  12  192.05   10.43
   3  -2 -12  170.98    9.88
   3   2 -12  196.47   10.61
   3  -2 -12  180.62    8.98
  -3  -2  12  181.33    9.03
  -3  -2  12  179.79    9.68
  -3   2  12  185.55    8.69
  -3   2  12  190.18   11.49
  -3   2  11  451.54   15.32
   3  -2 -11  432.61   15.00
   3   2 -11  450.43   15.35
   3  -2 -11  441.85   13.62
  -3  -2  11  411.73   13.32
  -3  -2  11  438.77   14.69
  -3   2  11  469.34   16.96
  -3   2  10   64.21    6.02
   3  -2 -10   56.51    5.91
   3   2 -10   65.09    6.21
   3   2 -10   58.96    6.57
   3  -2 -10   60.28    5.06
  -3  -2  10   55.52    4.95
  -3  -2  10   65.20    5.64
  -3   2  10   63.57    6.31
  -3   2  10   63.20    6.45
  -3   2   9   99.01    6.96
   3  -2  -9   98.53    7.32
   3  -2  -9  101.57    6.26
   3   2  -9  100.12    7.22
  -3  -2   9   96.88    5.85
  -3  -2   9  101.13    6.48
  -3  -2   9  101.19    5.84
  -3   2   9   99.68    7.44
  -3   2   9   93.71    7.68
  -3   2   8  572.51   15.23
   3  -2  -8  566.98   16.06
   3   2  -8  562.11   15.47
  -3  -2   8  564.75   13.81
  -3  -2   8  562.41   12.81
  -3  -2   8  566.48   13.37
  -3   2   8  579.47   16.33
  -3   2   8  585.47   16.51
   3  -2  -7  517.94   14.80
   3   2  -7  512.70   14.61
   3   2  -7  509.91   13.94
  -3   2   7  529.70   11.07
  -3  -2   7  511.27   11.35
  -3  -2   7  512.99   12.64
  -3  -2   7  500.79   12.49
  -3   2   7  526.77   14.83
  -3   2   7  515.75   15.06
   3  -2  -6   51.74    5.08
   3   2  -6   41.59    4.41
   3   2  -6   46.65    4.74
  -3   2   6   46.29    3.22
  -3  -2   6   44.16    4.62
  -3  -2   6   45.12    3.37
  -3   2   6   40.17    4.58
  -3  -2   6   52.01    4.33
  -3   2   6   49.87    4.81
   3   2  -5   77.36    4.10
   3  -2  -5   74.53    4.86
   3  -2  -5   88.24    6.14
   3   2  -5   80.47    5.83
   3   2  -5   78.55    5.31
  -3  -2   5   75.36    5.44
  -3   2   5   74.31    3.69
  -3  -2   5   76.65    3.85
  -3   2   5   82.07    5.54
  -3  -2   5   71.56    5.05
  -3   2   5   83.32    5.80
   3   2  -4   21.47    2.98
   3   2  -4   15.60    2.97
   3  -2  -4   19.19    3.31
   3  -2  -4   15.29    2.72
  -3  -2   4   14.14    2.86
  -3  -2   4   14.48    1.87
  -3   2   4   18.21    2.07
  -3   2   4   16.03    2.97
  -3  -2   4   15.11    3.14
  -3  -2   4   11.61    0.78
   3  -2  -4   17.43    1.90
   3   2  -3   23.46    3.04
   3  -2  -3   20.38    3.53
   3  -2  -3   20.76    3.10
  -3  -2   3   19.61    3.21
  -3   2   3   19.08    2.00
  -3   2   3   21.31    2.82
  -3   2   3   20.88    3.22
  -3  -2   3   22.74    3.40
   3  -2  -3   18.42    1.90
  -3  -2   3   21.15    3.76
   3  -2  -2  107.82    5.61
   3  -2  -2  109.90    6.17
   3   2  -2  107.09    4.81
  -3   2   2  115.31    4.33
  -3  -2   2  111.18    5.92
  -3   2   2  107.69    5.33
  -3  -2   2  107.49    5.58
  -3  -2   2   96.45    6.18
   3  -2  -2  111.75    4.08
   3  -2  -1  417.67   10.58
   3  -2  -1  427.70   11.09
   3  -2  -1  418.49    4.57
   3   2  -1  405.78    8.36
  -3  -2   1  418.04   11.11
  -3   2   1  399.10   10.28
  -3   2   1  396.23   10.44
  -3  -2   1  411.33   11.44
   3  -2   0   25.34    3.18
   3   2   0   25.32    2.01
   3  -2   0   24.19    3.51
  -3   2   0   25.08    3.21
  -3   2   0   28.52    3.36
  -3  -2   0   23.09    3.20
  -3  -2   0   24.28    3.77
   3   2   1    1.16    1.16
  -3  -2  -1    1.56    2.86
  -3  -2  -1   -1.49    2.14
  -3   2  -1    1.49    2.22
   3   2   2   21.11    1.46
  -3  -2  -2   15.91    3.31
  -3   2  -2   20.77    2.23
   3  -2   2   20.14    3.10
   3   2   2   23.95    2.57
  -3  -2  -2   15.85    2.85
  -3   2  -2   20.17    3.15
   3  -2   2   16.57    1.88
   3  -2   3    7.60    2.75
   3   2   3    9.86    1.89
   3   2   3    4.87    1.14
   3  -2   3    9.23    1.84
  -3   2  -3   10.44    2.78
  -3  -2  -3    9.50    3.20
  -3   2  -3   10.53    1.80
   3   2   4  134.75    5.49
   3  -2   4  140.01    6.94
   3   2   4  122.18    4.56
   3  -2   4  136.38    6.53
   3   2   4  130.44    5.59
   3  -2   4  141.64    5.20
  -3  -2  -4  134.80    7.07
  -3   2  -4  136.79    4.85
   3  -2   5    6.08    2.71
   3   2   5    7.14    1.78
   3   2   5    4.07    2.14
   3  -2   5    5.91    2.32
   3  -2   5    6.01    2.08
  -3  -2  -5    4.79    1.91
  -3  -2  -5    5.24    2.79
  -3   2  -5    4.89    1.66
   3  -2   6   18.31    3.10
   3   2   6   15.86    3.00
   3  -2   6   13.43    2.53
  -3  -2  -6   15.06    2.35
  -3  -2  -6   16.24    3.70
  -3   2  -6   16.15    2.18
  -3   2  -6   14.61    1.88
   3   2   7  251.13    9.03
   3  -2   7  253.11    9.79
   3  -2   7  248.77    8.52
  -3  -2  -7  257.23    7.72
  -3   2  -7  252.40    5.74
  -3   2  -7  252.07    7.40
   3   2   7  249.93    5.98
  -3  -2  -7  257.78   10.65
  -3   2  -8  685.81   15.49
   3   2   8  673.55   15.62
  -3  -2  -8  689.06   13.13
  -3  -2  -8  661.19   17.40
   3   2   8  678.51   10.83
  -3   2  -8  683.69   12.95
  -3   2  -9   21.76    3.59
   3   2   9   19.45    3.89
   3  -2   9   17.73    3.60
   3  -2   9   21.28    3.38
  -3  -2  -9   16.46    2.38
  -3  -2  -9   17.40    3.90
  -3   2  -9   18.69    2.58
  -3   2 -10   -0.52    2.52
   3   2  10    5.46    3.53
   3  -2  10    1.03    2.67
   3  -2  10    4.13    2.67
  -3  -2 -10    1.29    1.43
  -3  -2 -10    2.57    3.05
  -3   2 -10    0.86    1.61
  -3   2 -11  335.79   11.91
   3  -2  11  329.15   12.42
  -3  -2 -11  338.14    9.15
   3  -2  11  347.56   11.88
  -3  -2 -11  336.14   13.61
  -3   2 -11  336.99   10.20
  -3   2 -12   99.08    6.52
   3  -2  12  102.02    7.48
   3  -2  12  115.49    7.42
  -3  -2 -12  103.85    8.11
  -3   2 -12  116.20    6.33
  -3   2 -13    1.88    1.99
   3  -2  13    2.58    3.65
   3  -2  13   -0.11    2.75
  -3  -2 -13    1.29    2.64
  -3   2 -13   -0.18    1.84
   3  -2  14   12.77    4.10
   3  -2  14   12.53    3.29
  -3  -2 -14   11.08    3.79
   3  -2  15    1.84    2.32
  -3  -2 -15   -1.33    2.62
  -3  -2 -16    9.07    3.41
   3  -2  16    7.74    3.13
  -3   2 -16   13.12    2.55
  -3  -2 -16   11.05    2.36
  -3  -2 -16   10.12    2.17
  -3   2 -16    6.70    2.49
  -3  -2 -16    8.82    2.37
  -3   2 -16    8.09    1.86
  -3  -2 -17    3.78    2.98
   3   2  17   -1.26    2.35
   3  -2  17    1.18    2.44
  -3   2 -17    1.31    2.23
  -3  -2 -17    1.91    2.05
  -3   2 -17    0.85    2.15
  -3   2 -17    2.44    1.68
  -3  -2 -17    0.66    2.28
  -3  -2 -18   19.78    4.53
   3   2  18   27.81    3.45
   3  -2  18   30.74    4.68
   3   2  18   24.60    4.43
  -3   2 -18   22.50    3.08
  -3  -2 -18   20.64    2.89
  -3   2 -18   20.27    2.80
  -3   2 -18   22.81    3.20
  -3  -2 -18   27.80    3.47
  -3  -2 -19    0.74    2.22
   3   2  19    2.28    2.71
   3  -2  19    2.59    2.31
   3   2  19    0.60    2.39
  -3   2 -19    1.52    2.22
  -3  -2 -19    0.51    2.09
  -3  -2 -19   -0.57    2.39
  -3   2 -19    2.37    1.89
  -3   2 -19    0.54    2.46
  -3   2 -20   -1.26    2.52
  -3   2 -20    0.92    2.50
  -3  -2 -20   -0.80    2.74
  -3  -2 -20   -3.91    2.43
   3   2  20    1.36    2.85
  -3   2 -21   19.35    3.17
  -3   2 -21   26.03    3.77
  -3  -2 -21   22.59    3.54
  -3   2 -21   16.62    2.87
  -3  -2 -21   20.37    3.25
   3  -2  21   23.37    3.68
   3   2  21   21.40    3.60
  -3   2 -22  131.95    6.13
  -3  -2 -22  140.33    6.50
  -3   2 -22  128.09    5.83
  -3  -2 -22  148.75    6.95
  -3   2 -22  140.58    6.84
   3  -2  22  147.20    6.66
   3   2  22  141.15    6.18
  -3  -2 -23   52.58    4.30
  -3   2 -23   57.33    4.05
  -3   2 -23   53.28    4.17
  -3  -2 -23   58.13    4.82
  -3   2 -23   54.49    4.67
   3   2  23   57.55    4.50
   3  -2  23   60.19    4.76
  -3   2 -24   18.10    2.97
  -3  -2 -24   19.03    3.03
  -3  -2 -24   14.31    3.15
  -3   2 -24   17.75    3.35
  -3   2 -24   12.56    2.43
   3  -2  24   20.70    3.60
   3   2  24   13.40    3.16
  -3  -2 -25    4.49    2.14
  -3   2 -25    9.41    2.92
  -3  -2 -25    6.46    2.73
  -3   2 -25   11.41    2.35
   3   2  25    8.83    2.88
   3  -2  25    6.42    2.86
  -3  -2 -26    1.19    1.73
  -3   2 -26    0.95    2.22
  -3   2 -26    2.33    1.69
   3   2  26    1.51    2.46
   3  -2  26    3.29    2.56
  -3  -2 -27    3.68    1.60
  -3   2 -27    6.30    1.58
   3   2  27    2.92    2.23
   3  -2  27    2.87    2.11
  -3   2 -27    3.42    1.97
  -3  -2 -28    8.64    1.49
  -3   2 -28    7.12    1.11
  -3  -2 -28    8.60    1.55
   3  -2  28    7.20    1.21
   3   2  28   13.13    1.85
   3  -2  28   10.35    1.99
   3   2  28   11.70    2.03
  -3   2 -28    7.59    1.95
   3   2  29    0.66    1.27
   3  -2  29   -0.29    1.21
   3   2  29    0.63    0.99
  -3   2 -29    0.34    0.74
  -3  -2 -29    0.54    0.79
  -3   2 -29    0.87    1.19
  -3   3  29    1.12    0.87
  -3   3  29   -0.39    0.77
  -3  -3  29    0.67    1.11
  -3   3  28    7.42    1.52
  -3  -3  28    5.63    1.65
   3   3 -28    7.95    1.54
  -3   3  28    7.48    1.32
  -3  -3  28    7.55    0.96
   3  -3 -27    2.48    1.07
  -3   3  27    2.06    1.67
   3   3 -27    2.26    1.62
  -3  -3  27    4.24    1.21
  -3   3  27    2.51    1.39
   3  -3 -26   21.27    2.05
  -3   3  26   25.88    2.82
  -3   3  26   20.07    2.33
  -3  -3  26   18.66    1.95
  -3  -3  26   18.58    2.00
  -3   3  26   22.14    2.49
  -3  -3  25    2.13    1.45
  -3   3  25    1.35    2.17
   3  -3 -25    3.25    1.70
  -3  -3  25    4.12    1.83
  -3   3  25    6.98    2.19
  -3   3  25    3.98    1.30
  -3  -3  24    9.81    2.14
  -3   3  24   13.45    2.83
   3  -3 -24    8.05    2.01
  -3  -3  24   11.35    2.30
  -3   3  24   12.59    2.62
  -3  -3  24   12.57    2.29
  -3   3  24   10.01    1.88
  -3  -3  23   62.41    4.04
  -3   3  23   62.54    4.59
   3  -3 -23   67.28    3.95
  -3   3  23   60.73    4.09
  -3  -3  23   55.89    3.76
  -3   3  23   61.44    3.84
  -3  -3  22    0.66    1.65
  -3   3  22   -1.44    1.51
  -3   3  22    0.79    2.33
  -3  -3  22    0.74    2.02
   3  -3 -22   -2.25    1.88
  -3   3  22    0.00    2.31
  -3  -3  21    3.69    1.92
  -3  -3  21    2.74    2.21
   3  -3 -21    0.54    1.60
  -3   3  21   -0.27    2.18
  -3   3  21   -2.46    2.36
  -3   3  21    0.15    1.63
  -3   3  20   14.01    2.82
   3  -3 -20    8.26    2.19
  -3  -3  20   10.31    2.48
  -3   3  20   11.71    3.84
  -3   3  20   11.65    2.96
  -3   3  19    4.30    3.91
   3   3 -19    3.56    2.99
   3  -3 -19    7.31    2.82
  -3   3  19   11.85    2.79
  -3   3  19   13.51    4.85
  -3  -3  19    7.91    2.24
  -3   3  19   11.23    2.69
   3  -3 -19   12.75    2.36
  -3  -3  19    5.08    2.72
  -3  -3  18    0.38    2.42
  -3   3  18   -2.89    3.81
   3   3 -18   -3.32    3.55
   3  -3 -18    0.75    3.12
  -3   3  18    0.59    2.82
  -3   3  18    0.75    2.01
  -3   3  18    0.64    3.61
  -3  -3  18    3.07    2.27
   3  -3 -18    1.80    1.81
  -3   3  18   -1.63    2.17
  -3   3  18   -2.05    2.17
  -3  -3  18    2.32    2.20
  -3  -3  17    9.22    2.71
  -3   3  17    9.62    4.02
   3   3 -17   15.12    4.77
   3  -3 -17   15.68    3.74
  -3   3  17    7.10    2.46
  -3   3  17    8.68    2.35
  -3   3  17    2.66    3.09
  -3  -3  17    8.55    2.16
  -3   3  17    8.84    2.00
  -3   3  17   10.38    2.48
  -3  -3  17    7.26    2.79
  -3  -3  16    4.10    2.29
   3   3 -16    1.22    3.75
  -3   3  16    1.45    3.34
   3  -3 -16   -0.48    2.79
  -3   3  16   -1.10    2.71
  -3  -3  16    3.03    1.86
  -3   3  16    3.14    2.00
  -3   3  16    1.76    2.17
  -3  -3  16    3.45    2.31
  -3   3  16    2.06    1.79
  -3   3  16    5.30    4.27
  -3   3  15   -2.27    3.70
   3   3 -15   -1.05    3.21
   3  -3 -15   -3.70    3.07
  -3  -3  15   -2.32    2.24
  -3   3  15   -1.31    3.85
  -3   3  14   22.94    4.72
   3  -3 -14   22.72    4.11
   3   3 -14   22.45    4.94
  -3  -3  14   14.93    3.77
  -3  -3  14   25.43    4.94
  -3   3  14   19.80    4.83
  -3   3  14   23.47    3.60
  -3   3  13   19.58    4.91
   3   3 -13   13.67    3.95
   3  -3 -13   15.03    3.32
  -3  -3  13    9.70    2.99
  -3  -3  13   17.94    4.11
  -3   3  13   14.81    4.63
  -3   3  12    0.52    3.03
   3  -3 -12   -1.12    3.45
   3   3 -12    0.39    3.32
   3   3 -12    1.08    3.12
   3  -3 -12    0.69    2.36
  -3  -3  12   -0.92    2.50
  -3   3  12    1.60    3.34
  -3   3  11  131.00    8.88
   3  -3 -11  137.42    8.96
   3   3 -11  120.67    9.52
   3   3 -11  135.75    8.90
   3  -3 -11  124.57    7.75
  -3  -3  11  121.72    7.57
  -3   3  11  129.34    9.54
  -3   3  11  137.85   10.01
  -3   3  10   92.35    7.53
   3  -3 -10   91.98    7.48
   3   3 -10   91.89    7.31
   3  -3 -10   87.43    6.38
  -3  -3  10   86.36    6.10
  -3   3  10   86.27    7.47
  -3   3  10   94.09    8.22
  -3   3   9   70.80    6.29
   3  -3  -9   71.78    7.22
   3  -3  -9   76.13    5.97
   3   3  -9   71.45    6.44
  -3   3   9   73.75    4.05
  -3  -3   9   74.97    5.44
  -3   3   9   74.07    7.01
  -3   3   9   75.14    7.22
   3  -3  -8   77.44    6.67
   3   3  -8   65.61    6.45
   3   3  -8   77.18    6.33
  -3   3   8   79.29    3.88
  -3  -3   8   68.63    5.04
  -3   3   8   74.87    6.67
  -3   3   8   74.21    6.78
   3  -3  -7    2.86    3.56
   3   3  -7    0.57    2.73
   3   3  -7   -3.23    3.19
  -3   3   7   -0.91    1.02
  -3  -3   7    0.77    2.18
  -3   3   7   -0.64    3.06
   3   3  -6    3.25    2.88
   3  -3  -6    3.15    3.26
   3  -3  -6    5.11    2.67
   3   3  -6    4.09    2.70
  -3  -3   6    2.18    1.75
  -3  -3   6    3.32    2.77
  -3   3   6    3.19    1.11
  -3   3   6    3.88    2.89
   3   3  -5  166.05    6.58
   3  -3  -5  166.47    7.72
   3   3  -5  157.73    7.41
   3  -3  -5  175.76    8.97
   3   3  -5  167.81    8.83
  -3   3   5  167.59    4.40
  -3  -3   5  166.87    8.20
  -3  -3   5  160.96    6.22
  -3   3   5  168.22    8.53
   3  -3  -5  175.90    6.27
   3  -3  -4  236.50    8.95
   3   3  -4  233.24    7.79
   3  -3  -4  246.37   10.00
   3   3  -4  237.33    8.33
  -3   3   4  240.73    5.10
  -3  -3   4  235.82    9.39
  -3  -3   4  231.01    7.07
   3  -3  -4  247.35    7.22
  -3   3   4  242.33    9.60
   3   3  -3   18.04    2.91
   3  -3  -3   22.35    3.61
   3   3  -3   25.12    3.27
  -3   3   3   21.56    2.84
  -3  -3   3   18.68    3.41
   3  -3  -3   21.98    2.41
  -3  -3   3   20.90    1.60
  -3  -3   3   21.92    3.68
   3  -3  -2  206.45    8.45
   3   3  -2  227.47    8.07
   3   3  -2  231.39    7.04
  -3  -3   2  220.33    8.93
  -3  -3   2  228.20    4.89
  -3  -3   2  230.21    9.17
  -3   3   2  214.26    7.63
  -3  -3   1    6.31    1.20
  -3  -3   1    4.45    2.85
  -3  -3   1    4.65    2.43
  -3   3   1    7.14    2.87
  -3   3   1    5.81    2.36
   3   3  -1    0.51    3.14
   3  -3  -1    6.67    2.72
   3   3  -1    6.29    1.91
  -3  -3   0    6.60    3.16
   3  -3   0   12.15    2.97
   3   3   0   11.83    1.95
  -3  -3   0    8.44    2.49
  -3   3   0   10.94    3.12
   3  -3   1   26.02    3.55
   3   3   1   28.35    2.02
   3   3   1   23.51    1.94
  -3  -3  -1   29.42    3.99
   3  -3   1   24.85    3.24
  -3  -3  -1   21.29    3.41
  -3   3  -1   27.59    3.96
   3  -3   2    0.71    2.33
   3   3   2    3.19    1.00
   3   3   2   -0.74    1.88
   3   3   2    3.15    0.95
  -3  -3  -2    1.36    2.82
   3   3   2    2.32    1.30
   3  -3   2    2.01    1.98
  -3  -3  -2    1.79    2.25
  -3   3  -2    2.01    2.50
   3   3   3  240.36    6.61
   3  -3   3  240.37    9.03
   3   3   3  225.61    4.70
   3   3   3  237.22    6.80
   3  -3   3  247.42    7.17
  -3   3  -3  240.31    9.56
   3   3   3  236.09    4.75
  -3  -3  -3  251.84    9.85
   3  -3   4  255.22    9.64
   3  -3   4  267.49    9.54
   3   3   4  262.19    7.59
   3  -3   4  276.20    8.10
  -3   3  -4  275.52   10.36
   3   3   4  263.50    5.34
  -3  -3  -4  264.49   10.51
   3   3   5   69.55    4.48
   3  -3   5   73.03    5.35
   3  -3   5   77.04    4.69
   3   3   5   74.89    3.12
  -3  -3  -5   75.49    6.19
  -3   3  -5   73.11    2.68
   3  -3   6   23.32    3.63
   3   3   6   22.78    3.22
   3  -3   6   24.83    3.22
  -3   3  -6   23.92    1.76
  -3  -3  -6   23.09    4.09
  -3   3  -7  153.57    8.25
   3   3   7  140.39    6.94
   3  -3   7  139.66    7.83
   3  -3   7  144.33    6.93
  -3  -3  -7  145.99    8.60
  -3   3  -8   34.50    4.66
   3   3   8   34.92    4.25
   3  -3   8   34.65    4.14
  -3  -3  -8   38.92    5.09
  -3   3  -9   28.08    4.25
   3  -3   9   21.75    3.62
   3  -3   9   22.81    3.55
  -3  -3  -9   20.26    4.12
   3   3   9   24.48    2.88
  -3   3 -10    3.53    2.82
  -3  -3 -10    3.45    2.99
   3  -3  10    2.00    2.06
   3  -3  10    3.31    2.57
  -3  -3 -11   12.91    3.97
   3  -3  11   13.33    3.24
   3  -3  11   10.24    3.28
  -3   3 -11   11.45    3.46
  -3  -3 -12   81.40    7.55
   3  -3  12   75.20    6.42
  -3   3 -12   69.68    6.65
   3  -3  12   67.51    6.24
  -3  -3 -13    8.28    3.54
   3  -3  13    6.06    2.99
  -3   3 -13    6.52    3.06
   3  -3  13    6.30    3.58
  -3  -3 -14   35.96    5.49
  -3   3 -14   28.63    4.54
   3  -3  14   24.92    4.89
   3  -3  14   30.40    4.63
   3  -3  15    0.86    2.21
  -3   3 -15    0.29    1.87
  -3  -3 -15   -2.02    2.04
  -3  -3 -15    2.43    2.98
  -3   3 -15    1.39    1.88
  -3  -3 -16   -2.49    2.55
  -3   3 -16    1.57    2.20
   3   3  16    0.69    2.23
   3  -3  16   -1.57    2.32
  -3   3 -16   -1.04    2.11
  -3  -3 -16   -1.19    1.96
  -3   3 -16   -0.62    1.51
  -3  -3 -16   -1.09    2.21
   3   3  17   16.42    2.93
   3  -3  17    9.92    2.94
  -3  -3 -17   19.15    2.84
  -3   3 -17   16.73    2.88
  -3  -3 -17   11.09    3.81
  -3   3 -17   13.91    2.74
  -3   3 -17   18.07    2.42
  -3  -3 -17   17.86    3.07
   3   3  18   19.82    2.91
   3  -3  18   18.95    3.90
  -3  -3 -18   15.80    2.71
  -3   3 -18   14.16    2.75
  -3  -3 -18   12.63    4.14
  -3   3 -18    8.67    2.68
  -3  -3 -18    9.73    2.72
  -3   3 -18   11.58    2.31
   3   3  19    1.33    2.47
   3  -3  19    2.02    2.13
  -3  -3 -19    1.22    1.98
  -3   3 -19   -0.95    2.40
  -3   3 -19    1.97    1.81
  -3  -3 -19   -0.32    2.61
  -3   3 -19    1.33    2.52
  -3  -3 -19   -4.84    3.06
  -3   3 -20    3.99    2.92
  -3  -3 -20    2.27    2.41
  -3   3 -20    4.09    2.91
  -3  -3 -20    0.49    2.64
   3   3  20    0.77    2.66
  -3   3 -21    4.02    2.64
  -3  -3 -21    4.05    2.50
  -3   3 -21    2.18    2.70
  -3  -3 -21    2.41    2.64
   3   3  21    2.40    2.67
   3  -3  21    3.78    3.06
  -3   3 -22    7.26    2.72
  -3  -3 -22    8.68    2.84
  -3  -3 -22    8.75    3.15
  -3   3 -22    5.07    2.79
  -3   3 -22    8.33    2.19
   3  -3  22   10.48    3.26
   3   3  22   10.59    2.95
  -3  -3 -23    9.02    2.61
  -3   3 -23    9.28    2.81
  -3  -3 -23   12.09    3.06
  -3   3 -23   11.99    3.12
  -3   3 -23    7.63    2.26
   3  -3  23   17.48    3.41
   3   3  23   10.13    3.02
  -3  -3 -24   -0.59    2.16
  -3   3 -24   -0.53    2.26
  -3   3 -24    1.13    2.53
  -3   3 -24    1.03    1.80
   3   3  24    3.35    2.73
   3  -3  24   -0.94    2.68
  -3  -3 -25    2.20    2.01
  -3   3 -25    4.44    2.26
  -3   3 -25   -1.21    2.53
  -3   3 -25    0.01    1.69
   3   3  25    3.71    2.60
   3  -3  25   -1.15    2.45
  -3  -3 -26   11.27    2.25
  -3   3 -26   11.37    2.57
  -3   3 -26    9.86    1.82
   3   3  26   10.39    2.49
   3  -3  26   11.36    2.49
  -3  -3 -27    2.10    1.49
  -3   3 -27    2.49    1.17
   3   3  27    0.74    1.86
   3  -3  27    1.43    1.81
  -3  -3 -27    2.16    1.33
  -3   3 -27   -0.05    1.79
  -3  -3 -28    0.32    0.99
   3  -3  28    2.23    1.57
   3   3  28    2.08    1.44
  -3  -3 -28    1.00    1.11
   3   3  28    3.06    1.38
  -3   3 -28    0.83    1.47
   3   3  29    0.01    0.87
  -3   3 -29    0.48    0.98
   3   4 -28   19.57    1.69
  -3   4  28   25.43    1.91
  -3   4  28   24.68    1.68
  -3  -4  28   20.67    2.03
  -3   4  27   18.83    2.17
  -3  -4  27   14.79    1.38
   3   4 -27   15.56    2.00
  -3   4  27   17.65    1.82
  -3   4  26    1.07    1.43
  -3  -4  26    2.04    0.96
  -3   4  26    0.64    1.78
   3  -4 -26   -1.02    1.08
  -3  -4  26    1.64    1.62
  -3   4  26    0.29    0.99
  -3  -4  25   23.66    2.04
  -3   4  25   27.62    2.73
  -3   4  25   29.76    3.13
   3  -4 -25   25.63    2.15
  -3  -4  25   20.42    2.16
  -3  -4  25   26.89    2.64
  -3   4  25   24.56    2.19
  -3  -4  24    3.04    1.32
  -3   4  24    2.04    2.30
   3  -4 -24    1.65    1.54
  -3  -4  24    2.07    2.02
  -3   4  24    3.94    2.06
  -3  -4  24    2.33    1.97
  -3   4  24    2.47    1.55
  -3  -4  23    6.16    1.72
  -3   4  23    7.01    2.73
   3  -4 -23    5.49    1.81
  -3  -4  23    5.64    2.19
  -3   4  23    7.74    2.22
  -3   4  23    6.73    1.85
  -3  -4  22    5.30    1.73
  -3   4  22    4.17    2.58
   3  -4 -22    5.25    1.78
  -3  -4  22    3.96    2.17
  -3   4  22    6.62    2.46
  -3  -4  22    2.56    2.03
  -3   4  22    2.03    1.72
   3  -4 -21   55.27    3.50
  -3   4  21   51.17    4.26
  -3  -4  21   46.03    3.78
  -3   4  21   53.53    3.93
  -3  -4  21   47.29    3.38
   3  -4 -20    0.36    1.58
  -3   4  20    0.33    2.33
  -3  -4  20   -0.29    2.29
  -3   4  20    2.64    2.38
  -3  -4  20    0.25    1.59
  -3  -4  19    3.22    1.59
  -3   4  19    1.84    2.21
   3  -4 -19    1.50    1.59
  -3  -4  19    4.17    2.48
  -3   4  19    4.89    2.32
  -3  -4  19    4.52    2.64
  -3  -4  18    1.12    2.40
  -3   4  18   -2.23    3.88
   3   4 -18    1.29    3.15
   3  -4 -18    0.92    2.29
  -3  -4  18   -0.38    1.45
  -3   4  18    1.09    2.04
  -3   4  18    0.02    3.13
  -3  -4  18   -0.57    2.07
  -3   4  18   -0.89    2.36
  -3  -4  18   -1.10    1.80
  -3  -4  17   20.98    3.15
  -3   4  17   29.54    5.53
   3   4 -17   20.07    4.72
   3  -4 -17   19.18    3.73
  -3  -4  17   21.23    2.24
  -3   4  17   20.73    3.00
  -3   4  17   22.67    5.89
  -3  -4  17   21.50    2.70
  -3   4  17   21.99    2.91
  -3  -4  17   24.41    4.37
  -3  -4  16    0.56    2.17
  -3   4  16    0.18    3.50
   3   4 -16   -0.66    3.73
   3  -4 -16    1.12    2.27
   3  -4 -16    5.75    2.97
  -3  -4  16   -0.50    1.24
  -3  -4  16    1.29    1.91
[truncated: 2,552,413 more chars]
